# Supplementary material for: Comparative transcriptome analysis reveals a serotype-specific immune response in Nile tilapia (Oreochromis niloticus) infected with Streptococcus agalactiae
Source: Front Immunol. 2025 Jan 10;15:1528721. doi: 10.3389/fimmu.2024.1528721 (PMC11758187; doi:10.3389/fimmu.2024.1528721)
Supplement: Supplementary file 2 [file DataSheet2.xlsx]

## Sheet: SA8-UEL vs Control
COMPARATIVE TRANSCRIPTOME ANALYSIS REVEALS A SEROTYPE-SPECIFIC IMMUNE RESPONSE IN NILE TILAPIA (Oreochromis niloticus) INFECTED WITH Streptococcus agalactiae
Gene	logFC	adj.P.Val
dgat2	-4.69597	0.000124954
LOC100689985	-4.40799	0.0305478
LOC100704059	-4.09005	0.00370084
LOC102080222	-3.91498	0.0044164
LOC100707505	-3.74049	0.00304192
gpd1	-3.63082	7.40546e-06
LOC100700376	-3.45223	0.00403908
LOC100705765	-3.44493	0.00150083
LOC100705836	-3.28478	0.0160851
LOC100712436	-3.13785	0.00195849
LOC100697616	-3.12144	0.000161546
lhx8	-3.09221	0.0246504
LOC100534396	-3.06604	0.000902935
LOC100692640	-3.04257	0.00131357
susd5	-2.91667	0.00567985
LOC100704776	-2.90838	0.00525776
LOC109196000	-2.81583	0.0143648
LOC100693385	-2.80879	0.00352895
LOC100708247	-2.78721	0.00210258
LOC100704419	-2.64313	0.00245462
LOC102080855	-2.63729	0.00338863
LOC100702376	-2.59967	0.000112593
LOC100691355	-2.59181	0.00947894
LOC100704492	-2.56658	0.000156531
LOC112841732	-2.56498	0.0102961
LOC100698477	-2.56358	0.00116954
LOC100707576	-2.527	0.000631182
LOC100706476	-2.5113	0.00515944
LOC100712246	-2.49888	0.00520999
LOC100701514	-2.49335	0.00511491
LOC100694690	-2.48912	5.16051e-05
LOC100694292	-2.48864	0.000758845
LOC100711364	-2.4698	0.000148747
LOC100692224	-2.41973	0.000160016
LOC100696132	-2.41436	0.000616835
LOC100693464	-2.41158	0.00888245
muc1	-2.41012	0.00178394
LOC100701380	-2.40903	0.00669708
LOC100691904	-2.39328	0.000194757
LOC100704176	-2.37139	0.0384937
iapp	-2.3659	0.0026118
LOC100706112	-2.35951	0.00401704
LOC100709614	-2.35916	0.0192382
matn3	-2.34361	0.00338898
LOC112842611	-2.33828	0.0102032
LOC100705502	-2.32973	0.000710123
LOC100709336	-2.32796	0.0154524
LOC102079250	-2.32615	0.0008701
LOC100712147	-2.3203	0.0139662
LOC100708027	-2.26306	4.65199e-05
neurod4	-2.25128	0.00227693
LOC100702332	-2.24836	0.00183789
LOC100698180	-2.24421	0.00414082
LOC109197821	-2.23448	0.0482803
LOC100696004	-2.2325	0.00187446
igf1	-2.21737	2.31581e-05
LOC100698910	-2.20538	0.0178995
LOC102081374	-2.20308	0.00230148
LOC100690426	-2.19413	0.00378838
pou4f2	-2.19269	0.0230372
pax7	-2.17982	0.0264074
LOC109194202	-2.17654	0.00357916
LOC102078283	-2.16948	0.0384906
LOC100692161	-2.16375	0.0333699
LOC102082589	-2.16106	0.0311283
LOC109201896	-2.15722	0.0479473
LOC102077166	-2.1562	0.0431615
dlx2	-2.15346	0.0341727
LOC100705868	-2.15194	0.00568056
msrb2	-2.13692	0.000123236
kcnj15	-2.13417	0.0467303
LOC100701325	-2.12871	0.00201576
LOC100697498	-2.12571	0.00243705
LOC100708615	-2.12443	0.0407388
LOC100700541	-2.12386	0.00181468
tatdn2	-2.11353	0.00044691
LOC102076978	-2.10691	0.00975043
LOC100697245	-2.10362	0.00514345
LOC109201893	-2.10132	0.0472824
gper1	-2.09498	0.000340996
LOC109202200	-2.09311	0.0367316
LOC102082380	-2.09271	0.00304359
LOC100704017	-2.09132	0.000575598
LOC100703516	-2.08647	0.00923045
LOC100696264	-2.08298	0.0128851
LOC100701068	-2.08188	0.0473338
LOC109203507	-2.07327	0.0116655
LOC100709107	-2.06702	0.00411091
LOC100690073	-2.06592	0.0295137
LOC100700040	-2.06375	0.00969777
sox14	-2.0625	0.0231214
LOC100706100	-2.05524	0.00124929
LOC100534413	-2.05005	0.0117973
LOC100695160	-2.0483	0.00704329
LOC109200628	-2.04237	0.0445176
LOC100704665	-2.04196	0.000397836
LOC100709260	-2.03478	0.0202496
LOC100699135	-2.03282	0.00218965
LOC109194269	-2.01483	0.0324446
LOC100697135	-2.01356	0.000159633
rxfp1	-1.99753	0.000711492
ucn	-1.99368	0.00159739
gth-rii	-1.99299	0.00984647
LOC100702425	-1.99176	0.00142026
LOC100691894	-1.98802	0.0172622
LOC100711777	-1.98477	0.000518865
tal2	-1.97821	0.0150731
hapln4	-1.97632	0.000954958
LOC100692267	-1.97294	0.00712246
LOC100534567	-1.96967	0.0330996
LOC100702502	-1.96743	0.027083
LOC100699699	-1.96423	0.00875458
samd10	-1.9603	0.00022469
LOC112843505	-1.95595	0.00373435
LOC100698256	-1.9486	0.0090732
LOC100699490	-1.94847	0.0247341
LOC106098917	-1.94688	0.0102015
LOC100696102	-1.94564	0.0109951
LOC100696603	-1.94557	0.00551421
LOC109195997	-1.94522	0.0290888
LOC102078936	-1.94434	0.00703985
LOC100701677	-1.94205	0.00945455
LOC100711823	-1.94058	0.00258879
LOC102079892	-1.94036	0.0107573
LOC102077740	-1.93783	8.59137e-05
ldlr	-1.93777	0.00565716
LOC100708265	-1.92806	0.0117258
LOC102080679	-1.92641	0.000167625
LOC112842046	-1.9239	0.0172537
lgi2	-1.92179	0.00152288
fgfbp1	-1.9194	0.0204823
LOC109194352	-1.91406	0.00196288
LOC100712094	-1.91395	0.0166345
LOC100698193	-1.91067	2.63698e-05
LOC100710422	-1.90032	0.0223135
LOC100699134	-1.89938	0.00891792
barhl2	-1.89746	0.022385
LOC109194889	-1.89408	0.0112095
LOC100712088	-1.89394	1.58105e-05
LOC109201215	-1.89289	0.0165821
rag1	-1.88836	0.0476173
LOC106097144	-1.88646	0.00123304
pth1r	-1.88161	0.00105674
LOC100705993	-1.88044	0.000430331
LOC100710099	-1.88026	9.94837e-05
fshb	-1.87791	0.0303967
LOC100695085	-1.87381	0.000186061
LOC100700435	-1.86722	0.000185789
LOC102075979	-1.85821	7.91841e-05
LOC100691927	-1.85415	0.0290651
LOC100710205	-1.85287	0.0322868
pou6f2	-1.85036	0.00377347
glp2r	-1.84719	0.026727
LOC100710557	-1.84709	0.00522331
LOC100710487	-1.84704	0.000383754
LOC100704667	-1.84535	0.00513051
LOC102082028	-1.84212	0.0234387
LOC100695391	-1.83328	8.01928e-05
rxfp2	-1.82918	0.0318896
prss35	-1.82909	0.000654432
pi15	-1.82676	0.00581902
pitx2	-1.82654	0.0213642
ald	-1.82613	0.0175142
cplx3	-1.82491	0.00210565
LOC100696040	-1.81964	0.00029524
phkg1	-1.81871	0.000186061
synpr	-1.81868	0.0340832
LOC100706353	-1.81715	0.0120626
LOC100706092	-1.81695	0.0260816
gfral	-1.81606	0.0492007
wnt2b	-1.81441	0.00254585
LOC100699687	-1.81232	4.43444e-05
LOC100699275	-1.81174	0.00754201
LOC100699983	-1.81106	0.000799595
LOC100706093	-1.81015	0.000542146
crhbp	-1.81007	0.000395351
LOC100707370	-1.80565	0.00761123
LOC100691744	-1.80172	0.0168062
slc17a6	-1.80108	0.00128025
LOC100711030	-1.8	0.000113574
LOC102076080	-1.79483	0.0250955
LOC100711370	-1.79295	0.000473793
LOC100700019	-1.79174	0.00047695
LOC100696849	-1.78812	0.0104477
LOC100694912	-1.78762	0.000139808
emilin3	-1.78761	0.00339931
LOC100697769	-1.78066	0.00625743
wnt3a	-1.77831	0.0300873
LOC100704359	-1.7765	0.00348463
LOC109196229	-1.77592	0.0350249
LOC100690289	-1.7702	0.0185184
LOC100690762	-1.76729	0.00271903
LOC100694689	-1.76557	0.0176928
epha5	-1.76341	0.00717993
LOC100707421	-1.76304	0.00915131
LOC100711275	-1.76182	0.000837886
LOC100694282	-1.76164	0.036118
col11a1	-1.76102	0.0171037
nmur1	-1.75764	0.0113687
prss56	-1.75521	0.00857504
gata3	-1.75454	0.0135435
lg12h2orf81	-1.75433	0.00657925
LOC100700424	-1.75311	0.0344701
LOC100708178	-1.75157	0.0231553
grin3b	-1.74966	0.000416553
LOC100703610	-1.74557	0.0450075
LOC100694652	-1.74189	0.0187255
LOC100701962	-1.74061	0.0117234
LOC100710842	-1.73974	0.00287669
LOC100703774	-1.73411	0.00313039
xpnpep2	-1.7314	0.00620106
LOC100707037	-1.73027	0.00501246
LOC100712082	-1.72298	0.0462316
slc6a3	-1.72216	0.00648543
LOC102081410	-1.72065	0.00201677
gapdh	-1.71926	0.0045934
LOC106098508	-1.71808	0.0110521
LOC109194259	-1.71612	0.00652794
LOC100707431	-1.71554	0.018033
LOC100699865	-1.71313	0.0328275
LOC100710201	-1.71237	0.00251514
LOC100701643	-1.71155	0.000265012
LOC100709061	-1.71102	0.000705595
LOC100705245	-1.71097	0.0331012
otx1	-1.70706	0.0484882
aknad1	-1.70553	0.00221642
LOC100691765	-1.70482	0.00364618
LOC102079696	-1.70354	0.00273974
LOC100694731	-1.7032	0.00824602
emx2	-1.70258	0.038502
LOC100694954	-1.70104	0.000101173
LOC100706613	-1.6979	0.0104987
LOC100694384	-1.69333	0.0108392
LOC100708228	-1.69257	0.00611607
lix1	-1.68833	0.0321949
LOC112841633	-1.68806	0.0147237
hcrtr2	-1.686	0.0310537
LOC100703466	-1.68297	0.0104631
th	-1.68213	0.000814263
LOC100700733	-1.67606	1.5868e-05
LOC102076602	-1.66978	0.00586739
LOC100689707	-1.66949	0.0263649
LOC100699230	-1.66525	0.0132123
LOC100709035	-1.66378	2.51554e-05
LOC100696646	-1.6623	0.00227693
LOC102078062	-1.66132	0.0178261
irx6	-1.65686	0.0461605
LOC100702060	-1.65548	0.0113146
fgfr2	-1.6547	5.82044e-05
hebp1	-1.65346	0.0374049
LOC100711263	-1.65134	0.00653632
gabrg3	-1.65055	0.0113463
LOC100703006	-1.6505	0.0107464
LOC100711600	-1.6497	0.00133768
LOC100705687	-1.64935	0.000161546
LOC100690323	-1.64872	0.0360533
LOC100699848	-1.64747	0.00194861
LOC100707597	-1.64723	0.0464455
grm2	-1.64561	0.0293092
LOC100691829	-1.64407	0.0343471
LOC102082549	-1.64381	0.000708003
LOC102082099	-1.6409	0.036921
LOC100704030	-1.64064	0.00439617
LOC100696877	-1.63651	0.00142492
LOC102076092	-1.63473	0.0124949
lhx2	-1.63408	0.0183643
LOC100693678	-1.63385	0.000867142
LOC100708222	-1.63335	9.34006e-05
crh	-1.63095	0.000778815
LOC109196933	-1.62896	0.00801343
slc28a3	-1.62566	0.00432351
lhx6	-1.62505	0.0436896
six3	-1.62464	0.0138713
LOC100702751	-1.62448	0.00262742
bank1	-1.62314	0.0340832
cnr1	-1.62236	0.00276841
LOC100690567	-1.61794	0.000368443
lgr5	-1.61747	0.000700432
LOC100704338	-1.61303	0.00319854
LOC102076620	-1.61174	0.00149308
atp1b4	-1.61013	6.15888e-05
LOC100707162	-1.6101	0.000379623
LOC100709700	-1.60905	0.00695873
LOC109194297	-1.60847	0.0462199
LOC100690409	-1.60613	0.00434345
cck	-1.60203	0.0486194
LOC100701086	-1.59887	4.98628e-05
nr4a2	-1.59827	0.00109429
LOC100697186	-1.59671	0.00191407
LOC109204725	-1.5945	0.043301
lg6h22orf23	-1.59447	0.0107538
LOC100699483	-1.59108	0.00793879
LOC100690342	-1.59046	0.00131454
LOC102078543	-1.58903	0.00677843
prdm8	-1.58828	0.0394634
LOC100692942	-1.58758	0.000670778
LOC100698191	-1.58616	0.00213268
ctxn2	-1.58555	0.000232898
LOC100702414	-1.58333	0.000443964
LOC100702846	-1.58275	0.00671217
nts	-1.58251	0.00912469
cachd1	-1.58142	0.00321947
erich3	-1.57937	0.0457416
vwde	-1.57901	0.0274892
LOC100698978	-1.57702	0.000259344
LOC100692860	-1.57409	0.00398175
LOC100708739	-1.57383	0.00657872
LOC100696665	-1.5737	0.00110247
tcf7l2	-1.57341	0.00295967
LOC100710817	-1.5717	0.0423438
LOC100694293	-1.57122	0.0135494
LOC100693425	-1.5711	0.0057928
greb1	-1.56983	0.0431277
mpz	-1.56792	0.00216652
LOC100707068	-1.56687	0.00278544
fst	-1.56595	4.08778e-05
hs3st4	-1.56522	0.00368689
LOC100701060	-1.56226	0.00321955
tm6sf1	-1.56019	1.82714e-05
LOC100696318	-1.55518	0.00201597
lg9h8orf34	-1.55513	0.00380513
LOC100694359	-1.5539	0.000121368
LOC100693012	-1.55364	0.0216702
LOC100693572	-1.55305	0.0210698
cdh22	-1.55292	0.0123149
gjd2	-1.55163	0.000834918
otof	-1.55085	0.00721171
slc12a1	-1.55032	0.00116724
LOC100695353	-1.54856	0.0214308
LOC102075974	-1.54585	0.0263963
LOC100696095	-1.54517	0.00124513
LOC100704341	-1.54483	6.0884e-05
LOC100708902	-1.54409	0.000121368
LOC100696476	-1.54371	0.00125744
LOC100703092	-1.54228	9.01896e-05
LOC102080146	-1.54201	0.00739559
LOC102076176	-1.54157	0.0170189
LOC100705673	-1.53746	0.0276877
LOC100692082	-1.53636	0.00160481
necab1	-1.53534	0.000589103
LOC100690309	-1.53523	0.0028629
LOC109195149	-1.53493	0.00243813
LOC100704088	-1.53226	0.000666339
lg11h7orf31	-1.52942	0.00201597
nmbr	-1.52869	0.000704541
LOC106096429	-1.52852	4.85795e-05
LOC100704480	-1.52666	3.4391e-05
ddc	-1.52575	0.00208707
LOC100703268	-1.52474	0.000180032
LOC109200287	-1.52197	0.0124749
LOC100703847	-1.52195	0.0227952
LOC100692271	-1.52187	0.0435305
LOC100695636	-1.52072	0.00332945
LOC100697477	-1.51839	0.00111946
LOC109201568	-1.51833	0.0304981
LOC100703485	-1.51685	0.0078071
LOC100702007	-1.51447	0.00107494
LOC100695017	-1.51389	0.000787481
LOC100694654	-1.51378	0.0118145
sema3f	-1.51335	0.000421614
LOC112847796	-1.51273	0.0104174
otp	-1.51211	0.011898
LOC109195051	-1.51203	0.00471149
hrh3	-1.51166	0.0333796
LOC100702663	-1.51091	0.00448997
cnnm1	-1.51071	0.00549954
LOC109200634	-1.50934	0.0397809
htr1a	-1.50885	0.00611835
dio2	-1.50864	0.0106487
LOC100704869	-1.50797	0.000181743
zdhhc2	-1.50668	0.000266703
mrap2	-1.50625	0.000456347
ddo	-1.50511	0.0185208
LOC100702854	-1.50444	0.0145094
LOC100710649	-1.50175	0.00578136
LOC100710255	-1.49837	0.000676352
LOC100692992	-1.49821	0.00235522
LOC100698825	-1.49808	0.0010184
LOC100534513	-1.49764	0.00430566
LOC100693278	-1.49731	0.00187967
LOC100709205	-1.49694	0.00659654
LOC100704451	-1.49387	0.00189907
LOC100698047	-1.49382	0.00104274
LOC100710105	-1.49328	6.44027e-05
LOC100693371	-1.49141	0.0106176
LOC100696396	-1.48985	0.0016123
LOC100711791	-1.48876	0.000679012
LOC102077461	-1.48779	0.0054202
LOC100696615	-1.48623	0.049764
LOC100697230	-1.48541	0.000534144
LOC100711868	-1.4838	0.020085
LOC100707167	-1.48162	0.00321955
LOC100706482	-1.4816	0.000599635
fndc4	-1.48149	0.000121368
col8a1	-1.4808	0.00708767
LOC100704768	-1.48065	0.00104581
LOC100703955	-1.4778	0.00805648
LOC100701807	-1.47737	0.0455766
zmat4	-1.47444	0.0012109
nefh	-1.47343	0.0029001
LOC102078207	-1.4725	0.00515405
LOC100706716	-1.47154	0.0144337
LOC100700129	-1.4713	0.0160324
LOC100711329	-1.47093	0.00294631
LOC100696098	-1.4707	0.000262558
LOC100702339	-1.47069	0.00395731
bdnf	-1.46933	0.000297638
LOC100696918	-1.46899	0.00595644
ush2a	-1.46894	0.00768035
LOC100691930	-1.46687	0.0455765
dnajb5	-1.4652	0.00218843
LOC100704743	-1.46499	0.0015602
LOC100690024	-1.46331	0.00460804
LOC100697675	-1.46235	0.000253625
myorg	-1.46234	0.00037181
LOC100704028	-1.46196	0.000345078
ccna1	-1.46077	0.00178407
LOC100707280	-1.46072	0.0117258
adra2c	-1.46065	0.0285093
gprc5b	-1.46047	0.000117357
LOC100710500	-1.46021	0.0040002
LOC109196672	-1.45923	0.0351797
LOC106097580	-1.45762	0.0427283
epo	-1.45718	0.0114741
LOC100706094	-1.4571	0.0302246
gsta	-1.45695	0.000177743
LOC100709490	-1.45661	0.0234151
LOC100696583	-1.45619	0.0156993
LOC100699467	-1.4561	0.00417333
LOC100707391	-1.45601	0.00311982
htr1e	-1.45509	0.0269808
LOC100706047	-1.4522	0.00689448
LOC100697078	-1.45128	0.0018784
cabp7	-1.4486	0.00597006
LOC100702544	-1.44828	0.0254274
LOC100709033	-1.44757	0.000937562
LOC100702877	-1.44749	0.00032583
LOC100703154	-1.44618	0.00890158
LOC109194368	-1.44587	0.000663625
ccp110	-1.44566	5.94958e-05
cltrn	-1.44523	0.00141539
LOC100691213	-1.44515	0.0127085
LOC100702199	-1.44511	0.000843455
LOC100712579	-1.44486	0.0231296
ttc34	-1.44428	0.00988321
LOC100707930	-1.44415	0.000111612
fam163a	-1.44392	0.00556938
2011-03-01	-1.44331	0.0012109
lox	-1.44258	0.0202296
LOC100699354	-1.44231	7.56095e-05
LOC100706505	-1.44185	0.011974
slitrk6	-1.44034	0.000981835
LOC100701095	-1.4387	0.00203438
ntng1	-1.4377	0.000115459
elovl7	-1.43767	0.0030193
atp1b3	-1.43512	2.84868e-05
LOC100703683	-1.43335	0.0165531
LOC100701803	-1.43271	0.00061255
adcyap1	-1.43214	0.00058514
LOC100701727	-1.4317	0.00708694
lmo4	-1.43136	0.000318827
LOC100693466	-1.42883	0.0133869
LOC100704557	-1.42878	0.0105458
cntnap1	-1.42843	0.000132783
LOC100695795	-1.42759	0.0127458
LOC100696880	-1.42738	0.0214308
LOC100710315	-1.42632	0.0183304
stk32a	-1.42624	0.000156531
LOC100705309	-1.42533	0.00245232
ccdc13	-1.42525	0.0320755
sez6l	-1.42479	0.000469808
LOC100705127	-1.42466	0.032033
LOC100706357	-1.42433	0.00147724
nmu	-1.42259	0.0100662
podxl2	-1.4208	7.15424e-05
LOC100694595	-1.42029	0.00333279
lhx5	-1.41769	0.00195156
myo18b	-1.41754	0.000735282
LOC100708805	-1.41741	0.00131311
LOC100691128	-1.4168	0.0106838
LOC100710389	-1.41665	0.00871009
LOC100708195	-1.41651	0.00509772
LOC100690133	-1.41594	0.000817114
LOC100694631	-1.41554	0.00293057
LOC100694964	-1.41463	0.00967327
LOC100534440	-1.41419	0.00168429
LOC100707419	-1.413	0.000127981
LOC100702970	-1.41082	0.0299402
tmem136	-1.41078	0.000446705
LOC100705140	-1.41078	0.000891421
LOC100699775	-1.40897	0.0293788
sema3e	-1.40846	0.00577636
LOC100705122	-1.40763	0.001971
LOC102078735	-1.40751	0.0405565
gdpd2	-1.40739	0.000736185
LOC100703355	-1.40708	0.00365098
ugt8	-1.40626	0.00177348
htr1f	-1.40613	0.0421085
LOC100708924	-1.40591	0.000121035
LOC100709455	-1.40579	9.58318e-05
map7	-1.4048	0.0013564
LOC106098861	-1.40477	5.82613e-05
necab2	-1.40454	0.00143415
LOC100694171	-1.40446	7.91841e-05
LOC100707272	-1.40347	0.00283348
fndc5	-1.40222	0.00318323
mpped1	-1.40148	0.0101428
LOC100701628	-1.39902	0.000119944
LOC100700607	-1.39786	0.0271316
LOC100703600	-1.39766	0.000301799
LOC100699565	-1.39686	0.000434947
htr3b	-1.39521	0.00528909
aspa	-1.39408	0.00349449
pth2r	-1.39392	0.020143
whrn	-1.3938	0.00986875
LOC102078488	-1.39275	0.000700432
LOC100709972	-1.39268	0.0157346
LOC100691274	-1.39261	0.0415181
LOC100704748	-1.3919	0.000681007
LOC100699220	-1.39119	0.00240962
LOC100697399	-1.39097	0.0344293
gng8	-1.38996	0.000354966
hmgcll1	-1.38801	8.2041e-05
pcsk1	-1.38786	0.000890732
kcns3	-1.38764	0.0260816
npffr2	-1.38733	0.0284549
LOC100693748	-1.38669	0.00196288
mtnr1a	-1.38653	0.00452844
LOC100695329	-1.38647	0.0109185
LOC100692404	-1.38507	0.000666339
LOC100693679	-1.38487	0.0445176
chrna5	-1.38444	0.00463172
adamts18	-1.38436	0.00200341
LOC100699381	-1.38426	0.000129608
LOC100702624	-1.38411	0.000464657
cacna1g	-1.38391	0.00411569
LOC102077468	-1.38374	0.00228387
LOC100707385	-1.38227	0.00196288
hs3st5	-1.38152	0.00276425
LOC100703401	-1.381	0.00105886
LOC100697448	-1.37966	0.00489282
LOC100703985	-1.37874	0.000121631
calcb	-1.37863	0.0260687
tmem229a	-1.37793	0.00304341
gad2	-1.37779	0.000299393
LOC100689894	-1.37671	7.42174e-05
drd5	-1.37662	0.00554061
sobp	-1.37649	0.000954462
LOC100701092	-1.37534	0.00333086
LOC100699838	-1.37523	0.0291666
LOC102079060	-1.37521	0.000847703
LOC100694933	-1.37496	0.000325181
LOC100700791	-1.37411	0.00160322
pcdh8	-1.37401	0.0156917
LOC100696294	-1.37398	0.00548195
p2rx3	-1.37366	0.0498153
mia	-1.37278	0.00582175
LOC100706642	-1.37258	6.0309e-05
vwc2	-1.37065	0.000973422
LOC100705321	-1.36972	0.00905414
plpp4	-1.36951	0.0013953
LOC100700080	-1.36878	0.0116504
LOC106096455	-1.36846	0.0425536
LOC100706991	-1.3648	0.0345091
LOC100702191	-1.36408	0.0473765
LOC100697747	-1.364	0.0305094
fasn	-1.36257	9.27647e-06
LOC100709793	-1.36177	0.000247822
LOC100711115	-1.36169	0.0143146
chst11	-1.36141	0.000859474
LOC100699552	-1.36077	0.0121698
LOC100691862	-1.36055	0.0147776
LOC102078310	-1.35974	0.00302151
LOC102080515	-1.35927	0.000354971
cspg5	-1.35871	0.00236492
LOC100702995	-1.35822	0.00138318
LOC100693335	-1.35815	0.00619989
LOC100696183	-1.35759	0.0042651
phf24	-1.35736	0.00101721
LOC100698304	-1.35689	0.00384887
galnt3	-1.35602	0.000144388
gpr37	-1.35561	0.00161745
LOC100692412	-1.35548	0.00278994
dusp14	-1.35505	0.00029727
nefm	-1.35495	0.00563588
LOC100697920	-1.35432	0.00593298
rorb	-1.35396	0.0215513
LOC100702076	-1.35366	0.0156116
LOC100691042	-1.35362	0.00150548
LOC100706323	-1.3534	0.00318263
LOC102083311	-1.3534	5.20896e-05
LOC102077087	-1.35283	0.0330428
LOC100708262	-1.35271	0.0181715
LOC109202788	-1.35253	0.000781868
LOC100702950	-1.35219	0.0017911
LOC100694357	-1.35171	0.000179125
ndnf	-1.35071	0.00587338
LOC100692094	-1.35059	0.0187839
LOC100705665	-1.35048	0.0226916
luzp2	-1.35036	0.000285666
LOC100707262	-1.35033	0.00210258
LOC100700667	-1.34975	0.000576591
LOC100708169	-1.34852	0.0101786
nt5dc1	-1.34832	0.000240304
LOC100711555	-1.34783	0.0222211
LOC100700364	-1.34773	0.00976342
begain	-1.34727	0.000651432
tent5d	-1.34698	0.00114658
mcidas	-1.34577	0.001964
neto1	-1.34555	0.000973123
LOC100709839	-1.34554	0.0244002
fndc1	-1.3454	0.00168885
LOC100696943	-1.34526	0.000241293
LOC109196929	-1.34497	0.0109544
LOC100698894	-1.3449	7.42146e-05
LOC100699242	-1.34475	0.000648538
rab3a	-1.34464	0.000188519
cald1	-1.34414	0.000937562
ptprn	-1.34337	0.000181521
pcgf3	-1.34292	0.000428467
LOC109202886	-1.3423	0.0284834
gldc	-1.34205	0.0100121
LOC100696029	-1.34144	7.70258e-05
LOC100693191	-1.34087	0.000113904
prom1	-1.33992	0.000893431
LOC100705567	-1.3396	8.35887e-05
msantd1	-1.33793	0.00273888
LOC100700925	-1.33789	0.0280719
LOC100693698	-1.33653	0.00083934
LOC106096419	-1.33552	0.00977781
slc6a1	-1.33479	0.00279779
ca14	-1.33421	0.000354966
LOC100695501	-1.33419	0.00237418
LOC100697743	-1.33403	0.00335068
LOC100706931	-1.334	0.000605828
tspear	-1.33295	0.000464742
insm1	-1.33289	0.0140019
LOC100708977	-1.33262	0.00382383
LOC100694611	-1.33167	0.00704695
LOC100692941	-1.33016	0.0172978
LOC109202488	-1.32944	0.0422918
LOC100704388	-1.32907	0.0129885
dpf1	-1.32899	0.000288005
LOC100704442	-1.32889	0.0229894
LOC102080397	-1.32817	0.0174734
LOC100697381	-1.32807	0.0440941
LOC100701052	-1.32727	3.67721e-05
LOC112842430	-1.32716	0.021728
pbx3	-1.3262	0.000787481
LOC100702703	-1.32602	0.0438866
LOC100693118	-1.32535	0.006993
LOC100693716	-1.32329	0.0260475
LOC100699852	-1.32244	0.00433831
LOC100696753	-1.32123	0.00142492
LOC100704957	-1.32121	0.000778815
LOC100701985	-1.32038	0.00341856
inpp5j	-1.31978	7.68573e-05
LOC100693691	-1.31975	0.00266316
LOC100711975	-1.31818	0.00340035
LOC100699154	-1.31792	0.000757777
agrp2	-1.31784	0.0228277
LOC106098159	-1.31723	0.0025011
LOC100697979	-1.31697	0.000220834
LOC100708203	-1.31686	9.40443e-05
LOC100706016	-1.31684	0.000121368
LOC100701748	-1.31662	0.00162624
jarid2	-1.31495	0.0140779
nsg2	-1.3144	5.65195e-05
LOC100701053	-1.31418	0.00104581
LOC100698935	-1.31374	0.000350645
LOC100698076	-1.31355	0.000320948
rgs9	-1.31323	0.00656719
fstl4	-1.31308	0.000532346
LOC100690306	-1.31285	0.00525127
LOC100692985	-1.31259	0.00858929
dyrk4	-1.31247	0.0143648
LOC102078464	-1.31242	0.0379113
gpr52	-1.3116	0.00262822
epha6	-1.31041	0.00318689
LOC100707658	-1.31012	0.00230766
htr2a	-1.30887	0.00764909
elovl6	-1.30882	9.64744e-06
LOC100701884	-1.30856	0.00312915
olfm3	-1.3085	0.00326314
slc4a4	-1.30847	0.000351826
tmem25	-1.30834	0.000574355
pth2	-1.30815	0.00452329
LOC100699266	-1.30814	0.00230246
LOC100712080	-1.30783	0.000671866
gpc2	-1.30729	0.000410039
htr5a	-1.30683	0.0492275
foxp2	-1.30669	0.00867839
sptssb	-1.30608	0.00125349
LOC100702227	-1.3054	0.00355948
slc5a5	-1.30493	0.00978008
LOC100711936	-1.30415	0.000788527
trim67	-1.30348	0.000534144
lhx9	-1.30236	0.0056108
LOC100689910	-1.30232	0.00943889
LOC100696641	-1.3021	0.00243705
LOC102077436	-1.30118	0.0454222
drd3	-1.30055	0.00377015
lrrtm4	-1.30015	0.00409468
LOC100701683	-1.29934	0.0174125
edar	-1.29915	0.0100905
LOC100705941	-1.29888	0.0144043
thsd7b	-1.29869	0.00146038
lmo3	-1.29829	0.00452184
LOC109202241	-1.29755	0.0209016
caskin2	-1.29752	0.0209016
LOC100695139	-1.29743	0.0123682
LOC100698500	-1.29691	0.000641704
LOC100704908	-1.29352	0.000760298
LOC102082974	-1.29318	0.00175325
cdr2	-1.29206	0.0018018
map1b	-1.29181	5.40867e-05
LOC100692835	-1.29126	0.000327342
LOC100697209	-1.29125	0.000199472
LOC100534577	-1.29088	0.00412408
LOC100706180	-1.29028	0.0368707
LOC100708943	-1.29026	0.00625079
LOC100706618	-1.29021	0.000143841
LOC100692407	-1.28985	0.00337551
ick	-1.28975	0.000270367
LOC100701351	-1.28881	0.00603175
LOC100699396	-1.28873	0.000623438
cygb	-1.28836	0.00310875
LOC100705058	-1.28802	0.000311806
sytl5	-1.28738	0.0041399
rcan3	-1.28718	0.000192397
LOC102079960	-1.28715	0.0003956
cacnb4	-1.28695	0.000157768
rimbp2	-1.2869	0.00165544
LOC100705439	-1.28635	0.0150262
LOC106096608	-1.28621	0.0465033
LOC100704291	-1.28612	0.0004609
LOC102082232	-1.28587	0.00105314
grin2a	-1.28563	0.00130182
LOC100706322	-1.28561	0.00102978
LOC100696676	-1.28546	9.40305e-05
cdh24	-1.28531	0.00341051
LOC100705220	-1.28471	8.99677e-05
LOC100704145	-1.28441	0.000244208
abat	-1.28414	0.000120287
LOC100697561	-1.2841	0.0237282
LOC100704992	-1.28362	0.000826015
LOC100534509	-1.28331	0.00463001
uncx	-1.28299	0.0162021
LOC100692334	-1.28279	0.000602504
spock1	-1.28241	0.000263589
LOC100701195	-1.28225	0.000954958
LOC100696639	-1.28167	0.00293195
LOC100695146	-1.2813	0.00846513
LOC100699600	-1.28086	0.000416138
LOC100707183	-1.28015	0.000449201
LOC100708475	-1.28001	0.0360962
LOC100698431	-1.27899	0.0213968
LOC100709943	-1.27897	3.6506e-05
LOC100703676	-1.27891	0.000796438
LOC100706196	-1.27867	0.04313
LOC100699000	-1.27828	0.0151737
LOC100691780	-1.27799	0.000268598
xkr6	-1.27742	0.00350455
LOC100711195	-1.27713	0.00323498
LOC100707475	-1.27632	0.00166968
anos1	-1.27525	0.000325937
LOC100694551	-1.27516	0.000143151
LOC100705527	-1.27497	0.000102461
nrp2	-1.27497	0.000425678
LOC100710839	-1.27495	0.000126103
LOC100702937	-1.27433	0.00112064
LOC100700388	-1.27344	0.00722036
hcn4	-1.27332	0.00116766
sntg1	-1.27281	0.000982764
LOC100690496	-1.27258	0.000187543
LOC100705148	-1.27215	0.0131765
LOC100709391	-1.27198	0.0210675
LOC100708331	-1.2714	0.000419
LOC100705841	-1.27136	0.000368443
gfra4	-1.27089	0.00380226
LOC100693232	-1.27059	0.0361273
galnt17	-1.2705	0.00386241
LOC100709152	-1.27017	0.00342659
LOC100704279	-1.26961	0.020918
nrsn1	-1.26931	0.000445955
ecel1	-1.26842	0.000963503
LOC100703003	-1.26801	6.77251e-05
irx2	-1.26796	0.00358552
radil	-1.26743	0.00521005
LOC100701849	-1.2672	0.000268338
htr7	-1.2666	0.00420129
gpr17	-1.26618	0.00416381
cdk5r2	-1.26513	0.00256796
LOC100696112	-1.26493	0.000443901
LOC100690369	-1.26473	0.00011931
LOC100707308	-1.26465	0.00882707
LOC100707011	-1.26441	0.00022475
LOC100710934	-1.26428	0.000298675
LOC100709802	-1.26376	0.00123672
LOC100702182	-1.26349	0.0183221
csrnp3	-1.26346	0.000469808
atp1b2	-1.26257	8.23767e-05
LOC100693740	-1.26207	0.000439721
cd200	-1.26203	0.00320885
ghr1	-1.26196	0.00973594
LOC100705618	-1.26193	0.022733
hsd17b12	-1.26167	0.00043943
LOC102075648	-1.26161	0.00706861
LOC100691546	-1.26111	0.00127372
LOC100695266	-1.26082	0.0184942
LOC100690698	-1.26067	0.0406376
ifi30	-1.26008	0.0165997
LOC100699402	-1.25955	0.00304936
LOC100691544	-1.25951	0.0491025
LOC102077569	-1.25926	0.00183722
LOC106098111	-1.25911	0.00161419
LOC100693797	-1.25884	0.0293312
LOC100689994	-1.25804	0.00714547
LOC100698932	-1.25789	0.0017442
slitrk1	-1.25738	0.00203266
LOC100534441	-1.257	0.00046629
fam221a	-1.25698	0.0219325
frmd4b	-1.25672	0.000422103
LOC100691642	-1.25599	0.00303514
LOC100692909	-1.25582	3.81106e-05
znf536	-1.25552	0.000259588
LOC102082036	-1.25534	0.00202554
map3k13	-1.25498	0.000100685
LOC100693546	-1.25441	0.000694193
colq	-1.25441	0.0389339
ncam2	-1.25407	0.0114519
LOC100690439	-1.25349	0.000775753
LOC100696252	-1.25317	0.000579458
meis2	-1.25267	0.00436496
LOC100693318	-1.2523	6.30862e-05
tmem200c	-1.25179	0.00140673
cdh13	-1.25132	0.000196877
cftr	-1.25033	0.015383
LOC100702893	-1.24945	0.00234935
LOC112842424	-1.249	0.0186323
LOC100693923	-1.24758	0.0205435
LOC100703563	-1.24733	0.000244361
dhcr24	-1.24717	0.00672311
LOC100712369	-1.24714	0.00364316
LOC100699505	-1.24702	0.00259269
ggt1	-1.2468	0.0274594
dlgap3	-1.24613	0.000220627
LOC109200655	-1.2455	0.0101032
LOC100694454	-1.24486	0.000378888
LOC102079915	-1.24486	0.000325947
LOC100702300	-1.24457	0.00141704
LOC100703008	-1.24435	0.000632096
LOC100710177	-1.24342	0.0339105
fibcd1	-1.24342	4.43444e-05
LOC100695252	-1.24283	0.00422852
LOC102077336	-1.24225	0.00390072
LOC100698459	-1.24153	0.0193156
LOC102078091	-1.24104	0.000345078
adam11	-1.24017	0.000170328
LOC100690958	-1.23946	0.00261994
LOC100690390	-1.23934	0.0364259
tmem196	-1.23905	0.00675987
LOC100702979	-1.23877	0.000826015
LOC100708450	-1.23777	0.0334177
stxbp5	-1.23763	0.000445368
LOC100698564	-1.23719	0.00171768
map9	-1.23698	0.00651709
ryr3	-1.23692	0.00174964
ankrd34a	-1.23683	0.000327838
angptl3	-1.23648	0.00107607
LOC100699370	-1.23575	0.01119
dlgap2	-1.2352	0.000329981
LOC100707347	-1.23515	0.000161346
LOC100711741	-1.23512	0.00936373
lg14h3orf80	-1.23479	0.013295
LOC100709001	-1.23475	0.000911214
LOC102080213	-1.23435	0.00987114
robo2	-1.23414	0.00232187
gpr12	-1.23402	6.84813e-05
LOC100707060	-1.23298	0.0215156
LOC100701688	-1.23291	9.36121e-05
LOC100693416	-1.2329	0.012602
LOC102075731	-1.23243	0.000469574
rtn4rl1	-1.23235	0.00129925
cntn1	-1.23225	0.000107258
LOC100710669	-1.23196	0.00498946
LOC102077312	-1.23143	0.0419372
LOC100706419	-1.23143	0.000456347
LOC100712297	-1.23134	0.0142498
uchl1	-1.23089	0.000151039
LOC100709438	-1.23083	0.00708479
LOC100712431	-1.23068	0.00842306
LOC100689962	-1.23039	0.014389
LOC106096674	-1.23006	0.000670778
bcl11b	-1.2297	0.0123892
LOC102080303	-1.22914	0.0159003
cdh18	-1.22913	0.000939919
LOC102080032	-1.22878	0.000330222
LOC106098375	-1.22718	0.00417035
myrip	-1.22711	0.000426691
LOC100698640	-1.22696	0.000380513
LOC100708436	-1.22688	0.00656143
raly	-1.2263	0.00515302
LOC102078812	-1.226	0.0205309
pllp	-1.2256	0.0391458
vwc2l	-1.22483	0.00138534
drd2	-1.2248	0.00109877
rgmb	-1.22467	0.00228416
LOC102077850	-1.22453	0.0425438
cpxm2	-1.22452	0.0178865
LOC100693357	-1.22367	0.00342494
LOC100695071	-1.22298	0.00321632
LOC100711863	-1.22159	0.0021089
cacnb3	-1.22141	0.000117043
LOC102077602	-1.2203	0.00144855
slain1	-1.2203	0.00235865
kctd15	-1.22028	0.0052259
LOC100703873	-1.22003	0.00558354
LOC100709445	-1.21908	0.00210941
ubqln1	-1.21891	0.00307621
mindy4b	-1.21885	0.00748223
LOC100706105	-1.2187	0.0407832
LOC100705319	-1.21859	0.000303213
LOC100702345	-1.21835	0.0401545
LOC100711598	-1.21767	0.000683852
LOC100705938	-1.21767	0.0154856
LOC100690058	-1.21695	0.000304161
ism1	-1.21676	0.00280492
fzd9	-1.21653	0.0450009
LOC100712364	-1.21642	0.0320755
dmtn	-1.21621	0.0262292
LOC102077748	-1.21618	0.00446791
LOC100706002	-1.21602	0.000127208
LOC100703193	-1.21546	0.0301112
inpp4b	-1.21539	0.0028796
ppm1e	-1.21491	0.000330222
LOC100704887	-1.21467	0.00270956
LOC100693195	-1.21446	0.0116655
dab1	-1.21434	0.000518865
LOC100699127	-1.2141	0.00066664
ahdc1	-1.21403	0.00197518
lg8h10orf88	-1.21387	0.00503556
nrn1l	-1.21357	0.000564942
LOC100694185	-1.21338	0.00113206
proser2	-1.21319	0.00738976
LOC102080591	-1.21284	0.0290385
ptprm	-1.21263	0.00760521
LOC100709686	-1.21253	5.39245e-05
LOC100703201	-1.21241	0.00199894
LOC100700554	-1.21231	0.00276562
abcd2	-1.212	0.00765534
LOC102075991	-1.21189	0.0115232
LOC100709358	-1.21188	0.000475521
LOC100708389	-1.21182	0.000591206
LOC100711659	-1.21172	3.97672e-05
plac8l1	-1.2113	0.0254543
LOC100709965	-1.21107	0.00247012
sp5	-1.211	0.0309955
shisa3	-1.21009	0.0141584
LOC100706797	-1.20994	0.00264051
LOC100712047	-1.20965	2.42919e-05
prrt4	-1.20962	0.0100212
LOC100696723	-1.20931	0.0081127
efr3b	-1.20871	3.99895e-05
npdc1	-1.2083	0.000279194
cadm2	-1.2082	0.000303213
LOC100692075	-1.2081	0.00641391
LOC100706141	-1.20801	0.00149308
LOC100692926	-1.20775	0.000110891
LOC100693720	-1.20755	0.00048575
LOC100696108	-1.2074	0.00036188
slc1a2	-1.20694	0.000303213
dsel	-1.2068	0.0104628
slc7a10	-1.20658	0.0133014
LOC100703353	-1.20604	0.000717824
LOC102079631	-1.20601	0.00507084
LOC100707619	-1.2059	0.000156376
LOC100709467	-1.20588	2.04088e-05
LOC100709267	-1.20586	0.00148608
LOC100699371	-1.20577	0.0120605
lrguk	-1.20569	0.016131
LOC100697272	-1.20568	0.0128704
LOC100706369	-1.20532	2.2103e-05
LOC100692390	-1.20514	0.00160796
LOC100691323	-1.20513	0.00177201
LOC100690710	-1.20503	0.026718
LOC100701201	-1.20485	0.0169003
LOC100690921	-1.20475	0.0304763
tacr3a	-1.20473	0.000379385
LOC100707761	-1.2044	0.000708959
LOC100699461	-1.2042	0.00283243
LOC100710496	-1.20315	0.00851939
LOC100704482	-1.20293	0.00094458
LOC100694382	-1.20248	0.00703765
LOC100703444	-1.20191	0.00613633
LOC100698897	-1.20162	0.00755709
LOC102077379	-1.20113	0.00117475
LOC100695568	-1.20112	0.00875602
LOC100689998	-1.20064	0.000495154
LOC100696783	-1.20045	0.00360833
LOC100696279	-1.19974	0.0176104
adcy8	-1.19957	0.000668923
LOC100706347	-1.19867	0.00496789
foxb1	-1.19799	0.0160782
LOC100709498	-1.19754	0.00163782
glra2	-1.19684	0.0203564
LOC100695628	-1.19653	0.00182882
entpd2	-1.19641	0.00195003
dhrs3	-1.19593	0.0317213
grtp1	-1.19576	0.00106578
LOC100702483	-1.19537	0.0302591
LOC100711536	-1.19527	0.0019878
LOC100699440	-1.19496	0.00089593
LOC100700417	-1.19481	0.000361429
LOC100698769	-1.1945	0.00354152
frmd3	-1.19439	0.00405891
LOC100690317	-1.19379	0.00371625
LOC100701797	-1.19345	0.00428684
LOC100692432	-1.1934	0.000115459
znf608	-1.19326	9.98181e-05
cfap77	-1.19291	0.00237396
vstm2a	-1.1924	0.00393272
fam189a1	-1.19232	0.00811521
LOC100691835	-1.19166	0.00398729
LOC100705251	-1.19124	0.0101111
LOC100702257	-1.19124	0.00625159
mcf2	-1.19054	0.000141479
lrfn5	-1.19043	0.00161888
galnt16	-1.19005	0.000212423
LOC100691717	-1.19004	0.00262203
LOC100696250	-1.18961	0.00072629
LOC100695922	-1.18873	0.00366989
LOC100692145	-1.18861	0.0447817
LOC100697174	-1.18781	0.00528648
grik4	-1.18766	0.000865067
LOC100693479	-1.18765	0.00365169
bhlhe22	-1.18764	0.0444149
LOC102078098	-1.18764	7.42146e-05
pak6	-1.18743	0.000184218
cpeb1	-1.18716	0.000992015
LOC100712311	-1.1871	0.04573
LOC100700859	-1.18694	0.00122538
ap1s3	-1.18659	0.00641239
tmem132c	-1.18626	0.0059048
LOC100701038	-1.18624	0.00167118
LOC100709858	-1.18613	0.000194757
LOC100699999	-1.18604	0.000495154
cgref1	-1.18557	0.000880578
cnga2	-1.18542	0.0294287
LOC100711435	-1.18496	0.00708087
LOC100695412	-1.18449	0.000443901
LOC100691827	-1.18428	0.00981129
serping1	-1.18418	0.0314677
LOC109202235	-1.18415	0.033463
myo3a	-1.18411	0.0128879
LOC100698513	-1.18395	0.00585647
slc1a1	-1.1834	0.000495778
LOC100692221	-1.18315	0.0421605
slc24a2	-1.183	0.000186061
LOC100706118	-1.1829	0.000383143
LOC100704070	-1.18285	0.000295518
LOC100696293	-1.18283	0.00574119
scg2	-1.18267	0.00162863
LOC100704187	-1.18255	0.000179822
unc119	-1.18221	0.000947042
LOC100697873	-1.18198	0.00295883
LOC100696431	-1.18174	0.000295112
kcnk10	-1.18166	0.00271155
LOC100707716	-1.18165	0.000121358
LOC100707937	-1.18159	0.0314431
sytl1	-1.18146	0.00201597
LOC100694824	-1.18142	0.0440883
LOC109199536	-1.18137	0.0369348
LOC100690770	-1.18041	0.000732438
LOC100708397	-1.17989	0.00883908
LOC100710718	-1.17919	0.00228739
LOC100698178	-1.17883	0.001506
LOC100692353	-1.17871	0.00161419
kcnd1	-1.17789	0.000837886
LOC100698167	-1.17784	0.00773108
rhcg	-1.17737	0.00208087
LOC100708995	-1.1773	0.000709401
gpr19	-1.17718	0.000405264
LOC100711640	-1.17703	0.00522318
LOC100709993	-1.17692	0.00016746
shh	-1.17671	0.0223644
calcr	-1.17671	0.00168602
dtna	-1.1765	0.000545246
slc6a11	-1.17612	0.0014243
ppfia2	-1.17586	0.000524975
LOC100711181	-1.17586	0.0255584
sult4a1	-1.17568	0.00259323
kansl1l	-1.1755	0.0043366
porcn	-1.17546	0.0041962
tmem59l	-1.17405	6.15888e-05
LOC100701793	-1.17382	0.00147172
LOC100708462	-1.17375	0.000170328
LOC102079651	-1.1728	0.0425429
syne2	-1.17255	0.0163815
camkv	-1.17247	0.00303514
LOC100708151	-1.17234	0.0025209
LOC100704579	-1.172	0.0220461
LOC100701134	-1.17145	0.00252384
LOC100708108	-1.17137	0.00269458
LOC100697557	-1.17017	0.0129889
cobl	-1.16989	0.00606731
LOC100691349	-1.16971	0.000171158
LOC100699481	-1.16969	0.000886012
LOC102082178	-1.16893	0.0142056
kcng4	-1.16888	0.0029801
rerg	-1.16865	0.001088
dgkb	-1.16861	0.0321245
LOC100712199	-1.16835	0.000113147
LOC100698534	-1.16829	0.0158928
tenm3	-1.16747	0.00570536
pou3f1	-1.1669	0.0121796
LOC100696514	-1.16679	8.35887e-05
LOC100691888	-1.16633	0.0115491
LOC100695575	-1.16628	0.00371625
LOC102077688	-1.1654	0.000918924
syde2	-1.1652	0.000501623
ptprn2	-1.1652	0.000764906
LOC100689797	-1.16463	0.0111934
LOC100702324	-1.16428	0.00124756
LOC100709681	-1.16426	0.01968
ica1	-1.16411	0.00136166
acsbg1	-1.16362	0.00310482
LOC100699056	-1.16347	0.00282716
adgrb2	-1.16296	0.000127742
mapk4	-1.16269	7.26792e-05
slc8a3	-1.16244	0.0148945
syp	-1.16235	0.000179822
LOC100692427	-1.16193	0.00105183
LOC100710479	-1.16184	0.00120681
rasal1	-1.16136	0.0207409
LOC100709340	-1.16077	0.00732888
LOC100691500	-1.16057	0.00269592
LOC112846998	-1.16044	0.0300324
LOC100690744	-1.15991	0.00056789
LOC100699985	-1.15974	0.0301699
cxxc4	-1.15915	0.00433151
neo1	-1.15821	0.000203183
LOC100693905	-1.15756	4.54094e-05
LOC100534493	-1.15728	0.000118549
asic1	-1.15668	0.0033014
LOC100690197	-1.15639	4.4879e-05
LOC100709194	-1.1562	0.00149438
gpr45	-1.15605	0.000568804
lef1	-1.15585	0.00856605
LOC100701475	-1.15553	0.0116416
LOC100696612	-1.15507	0.0374274
LOC102083252	-1.15409	6.83103e-05
LOC100690411	-1.15368	0.00669843
LOC100705523	-1.15319	0.00253314
mycbpap	-1.15318	0.0435328
LOC100696652	-1.15313	9.38988e-05
mdga2	-1.15301	0.00328831
plppr5	-1.15287	0.00386241
cdh7	-1.15236	0.000648904
htr2b	-1.15176	0.0488117
magi1	-1.15145	0.000667707
LOC102077806	-1.15138	0.000892382
LOC100706722	-1.15082	0.0150225
frmpd3	-1.15065	0.00531805
gas2	-1.15062	0.0345389
LOC100705513	-1.15057	0.00346356
LOC100703962	-1.15037	0.00534638
wdr27	-1.15035	0.0132701
LOC100707198	-1.14977	0.00068427
LOC100693511	-1.14965	0.00337155
acbd7	-1.14831	0.000509364
cntn5	-1.14816	0.0114741
LOC100707965	-1.14802	0.00114714
LOC100707122	-1.14782	0.000638908
LOC100697625	-1.14673	0.00166968
abcc8	-1.14669	0.000245188
LOC100706533	-1.14585	0.000255969
LOC100694014	-1.14553	0.00491214
LOC100693077	-1.1452	0.000920639
igfbp2	-1.14517	0.000604359
LOC100699563	-1.14487	0.00137796
gria1	-1.14461	0.00809088
LOC100701297	-1.14414	0.00124421
LOC106098218	-1.14387	0.0367316
ddah1	-1.14378	0.000138053
gja5	-1.14337	0.0183916
sntg2	-1.14334	0.00959427
nos1ap	-1.14295	0.0421232
LOC100710985	-1.14238	0.0066258
LOC100704523	-1.14231	3.1042e-05
LOC102083085	-1.14224	0.00715486
galr1	-1.1419	0.00110954
LOC100706649	-1.14176	0.00252543
LOC100703109	-1.14156	0.00109429
LOC100707741	-1.14139	0.00976403
LOC102080549	-1.14112	0.000184397
fkbp7	-1.13971	0.00370569
st18	-1.13951	0.00592755
rab3c	-1.13835	0.000214734
LOC100712288	-1.13824	0.000341936
cpne9	-1.13778	0.00632163
LOC100703221	-1.13725	0.0009993
LOC100691779	-1.13722	0.00114577
kcnip2	-1.1372	0.000641433
LOC100692673	-1.13718	0.000210606
ephb3	-1.13709	0.000717914
LOC100708766	-1.13704	0.000463459
rnf180	-1.1368	0.018794
LOC100710716	-1.13673	0.00457913
LOC100696343	-1.13656	0.00389943
LOC100709410	-1.13655	0.00779758
LOC109194660	-1.13555	0.00856089
LOC100696463	-1.1355	0.0352612
LOC100700221	-1.13535	0.00567985
armh4	-1.13518	0.000106841
LOC102077535	-1.13513	0.00244999
vipr1	-1.13423	0.0419941
LOC100703088	-1.13406	0.000543314
LOC100707473	-1.13312	8.73268e-05
ptprk	-1.13309	0.00266316
LOC100700415	-1.13225	0.000353871
LOC102080056	-1.13201	0.00311419
tmem38a	-1.13136	0.000222207
b3galt1	-1.13091	0.000540553
cacna2d1	-1.13033	0.00390893
LOC100700077	-1.13019	0.000397836
LOC100707476	-1.13012	0.0118669
mal2	-1.13	0.00519858
LOC100698664	-1.12981	0.00115682
LOC100697129	-1.12959	0.00168682
LOC100707003	-1.12909	0.0311641
LOC100705506	-1.129	0.000260207
fgd1	-1.12896	0.00930493
LOC100711140	-1.1289	0.00197518
ppp1r1a	-1.12887	0.00541071
LOC100697603	-1.12871	4.29421e-05
LOC100695403	-1.12784	0.00462418
LOC100695734	-1.12784	0.000240034
nrip3	-1.12698	0.0067352
LOC100689728	-1.12679	0.0178261
LOC100704838	-1.12674	0.00101793
LOC102076438	-1.12667	0.000179822
vat1l	-1.12665	0.00335713
LOC100705693	-1.12656	0.00322491
stc2	-1.12565	0.00338863
LOC100701898	-1.12561	0.00111456
LOC100696878	-1.12538	0.000102899
baiap3	-1.12532	0.00271635
LOC100692066	-1.12525	0.00284173
nipal2	-1.12442	0.000729582
LOC100709897	-1.1243	7.12106e-05
LOC100701564	-1.12382	0.000325181
fam117a	-1.12358	0.0157511
LOC100693231	-1.12333	0.00145338
snap25	-1.12317	0.000119712
LOC102076878	-1.12309	0.0407354
LOC100698333	-1.1226	0.00122473
ajap1	-1.12256	0.0116685
LOC102083201	-1.12224	0.000262558
LOC100691153	-1.12193	0.0217317
LOC100696657	-1.12185	0.000257065
LOC102079145	-1.12174	0.0469365
LOC100694597	-1.12129	0.000449809
LOC106097657	-1.12113	0.0376684
habp2	-1.12059	0.0443388
grm5	-1.12	0.00835704
LOC100700879	-1.1199	0.000117526
LOC112848041	-1.11954	0.0484914
LOC100695145	-1.11876	0.0150209
LOC100702270	-1.1186	0.00267787
LOC100708112	-1.11835	0.0173167
LOC109194170	-1.11819	0.0103387
LOC100694232	-1.11804	0.0172112
sost	-1.11797	0.0162183
LOC102078248	-1.11761	0.000954958
LOC100708378	-1.11714	0.00730373
gpr63	-1.11704	0.00499469
LOC100696049	-1.11611	0.000146611
vit	-1.11563	0.0478843
trmt9b	-1.11544	0.00206772
LOC100704737	-1.11538	0.0444165
LOC100695984	-1.11534	0.0321533
LOC100702423	-1.11482	0.00669398
prrt1	-1.11464	0.0199069
LOC100701948	-1.11394	0.0034474
LOC100701276	-1.11375	3.523e-05
LOC100704885	-1.11366	0.00406526
pkp2	-1.11355	0.0494731
LOC100699587	-1.11314	0.0117111
LOC100710932	-1.11285	0.000625806
fstl5	-1.11271	0.00169961
col13a1	-1.11267	0.00337551
LOC100698398	-1.11238	0.000293248
arhgap40	-1.11219	0.0012661
LOC100693870	-1.11211	0.000731996
LOC100701599	-1.11195	0.000652868
LOC100693657	-1.11191	0.000907474
LOC102082267	-1.1119	0.0134186
LOC100690287	-1.11155	0.0400471
sar1a	-1.11152	0.000330222
LOC100693235	-1.11132	0.00142196
irx5	-1.1109	0.00390482
LOC102078972	-1.11089	0.00237396
LOC100710602	-1.11081	0.0189384
LOC100706079	-1.11076	5.89855e-05
adgrl2	-1.11057	0.00592179
ephx4	-1.11039	0.000948296
LOC100700263	-1.11034	0.00490954
LOC100692653	-1.11028	0.016679
ndrg3	-1.11002	0.000212202
LOC100707336	-1.10971	0.000251159
LOC100706223	-1.10957	0.000482494
LOC100689997	-1.10952	0.00671519
LOC100694683	-1.10947	0.0397956
gucy1a1	-1.10932	0.00448786
LOC100695476	-1.10918	0.032706
LOC100689729	-1.10868	0.0308077
LOC100704789	-1.10843	0.000338461
gata2	-1.10809	0.0353243
LOC100692877	-1.10807	0.000915503
lrrc49	-1.10802	9.15944e-05
LOC100711773	-1.10799	0.000325181
LOC100704879	-1.1079	0.0210085
dnah9	-1.10767	0.00171804
LOC100705449	-1.10759	0.00020229
LOC102081047	-1.10728	0.00698372
LOC102081326	-1.10721	0.0276301
LOC100697313	-1.10644	0.0259279
LOC109194158	-1.10642	0.000537411
LOC100695957	-1.10605	0.0465718
LOC102079731	-1.10563	0.035421
lypd1	-1.10556	0.00372498
LOC100690420	-1.10548	0.000110891
LOC100696968	-1.10543	0.000116382
tub	-1.10519	0.00324415
add2	-1.10489	0.000148643
LOC100698382	-1.10485	0.000187765
rogdi	-1.10477	6.84813e-05
LOC100692939	-1.1042	0.0014667
spock2	-1.1038	0.000376938
LOC100709497	-1.10377	0.0397517
pou4f1	-1.10361	0.0470633
nlgn1	-1.10275	0.0122575
metrn	-1.10269	8.70024e-05
LOC100702823	-1.10266	0.000309843
LOC100704594	-1.10254	0.00474252
LOC100697795	-1.10252	5.89855e-05
LOC100691800	-1.10194	0.00386047
LOC100706883	-1.10185	0.00506059
LOC100698195	-1.10185	0.000307833
tmem121	-1.10177	0.00697339
LOC100705448	-1.10177	0.0003438
elmod1	-1.10175	0.000179025
gabra2	-1.10092	0.0311852
esr2	-1.09993	0.0195997
LOC100698045	-1.09983	0.00104701
LOC100705495	-1.09898	0.00671684
LOC100702789	-1.0989	0.00329765
LOC100707278	-1.09875	0.00555151
LOC100690834	-1.09848	4.68557e-05
LOC100696522	-1.09773	0.00274679
LOC102080308	-1.09752	0.0026706
LOC100704066	-1.09752	0.000222207
dchs2	-1.09728	0.00601622
LOC100697438	-1.09725	0.000161346
LOC100690640	-1.09671	0.000729784
LOC102076316	-1.09655	0.0269984
LOC100692021	-1.09619	0.000166592
tmeff2	-1.09576	0.000860545
LOC100708136	-1.0954	0.00298653
fgf14	-1.09488	0.00111339
LOC100700441	-1.09464	0.0195997
khdrbs3	-1.09458	0.00903473
myt1l	-1.09412	0.00162368
LOC100700351	-1.09363	0.000274292
LOC100699312	-1.09284	0.000382014
LOC102076326	-1.09273	0.00434461
LOC100694233	-1.09221	0.00321632
LOC100691691	-1.09169	0.000312268
LOC100709501	-1.09135	0.00788754
LOC102081539	-1.09109	0.0117454
LOC102077716	-1.09088	0.0302944
LOC100707194	-1.09048	0.00312935
slc7a14	-1.09035	0.000263686
dner	-1.09031	0.000363627
LOC100700169	-1.09024	0.00420333
LOC100696207	-1.09004	4.29566e-05
emid1	-1.09	0.00487158
ppp4r4	-1.08915	0.000266138
LOC100705885	-1.08898	0.00555344
LOC100707244	-1.08861	0.0263851
LOC100707005	-1.08857	0.0459451
LOC100692329	-1.08803	0.00308503
pcp4	-1.08766	0.0039849
LOC100699826	-1.08735	0.000466606
dnm1	-1.0869	0.000352306
LOC100697278	-1.08616	7.68573e-05
asb12	-1.08608	0.0333081
LOC100707466	-1.08601	0.0223135
LOC100695553	-1.08564	0.00224284
LOC102081675	-1.08523	0.00148852
tmem178a	-1.08513	0.000133213
LOC100706692	-1.08481	0.0291125
LOC100707095	-1.08364	0.0175905
prr18	-1.08348	0.00476122
celf4	-1.08348	0.00197356
LOC100700442	-1.08345	0.00534008
LOC100702229	-1.08326	0.00577636
LOC100704554	-1.08294	0.000241845
LOC100690735	-1.08256	0.0190854
lrfn1	-1.08243	0.00315634
lhfpl4	-1.08191	0.00115494
LOC102080029	-1.08165	0.000973422
LOC100711006	-1.08143	0.00122833
LOC100695267	-1.08114	8.28372e-05
LOC100694237	-1.08099	0.000569682
hspa4l	-1.08081	6.65085e-05
LOC100705697	-1.08065	0.00100642
tenm4	-1.08049	0.00413513
cacng3	-1.08036	0.0003935
LOC100696415	-1.07976	0.0061171
LOC100698947	-1.07929	0.00973594
LOC100699061	-1.07914	0.000209618
LOC100702446	-1.07905	0.00625743
LOC100709861	-1.0785	0.0187389
LOC100712447	-1.07795	0.000841103
LOC100695140	-1.07756	0.00010438
LOC100706434	-1.07743	0.0409119
LOC100696258	-1.07703	8.35887e-05
LOC100711408	-1.07682	0.0311613
LOC100707770	-1.07658	0.00621505
oxtr	-1.0763	0.0127766
nav1	-1.07628	0.000834918
LOC100700025	-1.07586	0.024505
LOC102079175	-1.07558	0.000300184
LOC100706927	-1.07546	0.0024079
fgf13	-1.07546	0.000985327
LOC100708430	-1.07533	0.0143968
LOC100702629	-1.07522	0.00554982
LOC100705871	-1.07481	0.0170382
gpr139	-1.07447	0.0105954
LOC100697346	-1.07447	0.00041487
LOC100694209	-1.0744	0.00132235
col10a1	-1.07422	0.0194764
LOC100707069	-1.07352	0.000241845
tmprss5	-1.0727	0.00563588
LOC100704174	-1.07267	0.0150266
LOC100696428	-1.07223	0.0246833
LOC100694250	-1.07216	0.0146624
LOC100699232	-1.07194	0.00628073
LOC100694323	-1.07189	0.00136668
LOC100704734	-1.0718	0.00134085
slc35f3	-1.07171	0.000169032
LOC100693228	-1.07167	0.0166771
kirrel3	-1.07085	0.00256055
LOC109204826	-1.07063	0.0203291
adgra1	-1.06999	0.00607888
adcy2	-1.06902	0.0181156
LOC100704230	-1.069	9.59988e-05
LOC100690270	-1.06857	0.0137885
cntnap5	-1.06854	0.00324435
pex5l	-1.06832	0.000349003
LOC100700177	-1.06826	0.00251347
LOC100691039	-1.06765	9.52884e-05
LOC100689955	-1.0675	0.00138538
LOC100703458	-1.06707	0.0145394
LOC100711297	-1.06703	0.000357468
LOC102078215	-1.06703	0.0415375
mpp3	-1.06702	0.000172698
lamp5	-1.06673	0.0039147
LOC100710435	-1.06671	0.0143955
LOC102077197	-1.06601	0.0219736
LOC100698470	-1.06584	0.00892698
fam84a	-1.06574	0.00187446
LOC100709892	-1.06567	0.000216981
adgrd2	-1.06554	0.0235996
LOC100706767	-1.06549	5.02431e-05
LOC102082678	-1.06512	0.000107999
znrf1	-1.06506	0.00236492
slitrk5	-1.06488	0.000172326
abhd14a	-1.06404	5.66707e-05
kcnmb4	-1.06363	0.00433369
khsrp	-1.06339	0.00187446
LOC100710372	-1.0632	0.00830864
LOC100707136	-1.063	0.0289364
panx2	-1.06276	0.00334629
tex9	-1.06247	0.0202099
grid2ip	-1.06223	0.034436
thbs3	-1.06203	0.00299893
kcnip1	-1.06194	0.000652316
adgrb1	-1.06141	0.0005355
LOC100710583	-1.06125	0.000260069
npas1	-1.06124	0.00112628
LOC100711655	-1.06087	0.00228424
coro6	-1.0602	0.044532
LOC100705521	-1.0599	0.000641081
dbndd1	-1.05971	0.00278969
LOC100709080	-1.05961	0.00447167
enpp5	-1.05903	9.01614e-05
LOC100696807	-1.05887	0.000114604
LOC100707263	-1.05855	0.00044574
LOC106096431	-1.0584	0.0224165
LOC100709568	-1.05823	0.00122833
LOC100701109	-1.05814	0.0232305
robo4	-1.05811	0.00204477
map1a	-1.05801	0.000449201
LOC100693164	-1.05784	0.00417787
trim13	-1.05768	0.000690718
lrrtm2	-1.05754	0.00203643
LOC100690508	-1.05708	0.000108176
LOC100702839	-1.05705	0.00122351
LOC100695857	-1.05702	0.00171938
LOC102083256	-1.05696	0.000802756
LOC100705716	-1.05677	7.9087e-05
tmcc1	-1.05675	0.000164619
slc29a4	-1.05586	0.000918085
LOC100698301	-1.05583	0.000783775
tcerg1l	-1.05568	0.00167844
nxph2	-1.05558	0.0128715
ghrhr	-1.05495	0.0150639
LOC100709699	-1.05477	0.000512946
LOC100699947	-1.05388	0.0251445
LOC100705624	-1.05378	0.000523971
pcnx2	-1.05354	0.000121368
pcdh20	-1.05281	0.0342894
LOC100698055	-1.05281	0.00143658
map6	-1.05188	0.00208011
LOC100708271	-1.0518	0.00116912
LOC100699209	-1.05135	0.000601324
LOC100696791	-1.05129	0.000505497
LOC100697103	-1.05084	0.0039081
LOC100699721	-1.05055	0.00295967
epha3	-1.05037	0.0102327
LOC100711774	-1.05034	0.0394596
LOC100704251	-1.05029	0.000240107
LOC100700383	-1.05018	0.00237331
LOC100706207	-1.0501	0.000318104
unc13a	-1.05003	0.0142651
LOC100708010	-1.04961	0.000325181
LOC100695194	-1.04928	0.00752473
slc12a3	-1.04924	0.0451802
trhde	-1.04904	0.00212171
rnf150	-1.04901	0.0124836
LOC102076135	-1.04892	0.0156042
prima1	-1.04886	0.00462446
LOC100705316	-1.04836	0.000359034
LOC100702032	-1.04732	0.00976525
LOC100708876	-1.04723	0.000121368
LOC100691715	-1.04714	0.000378888
ace	-1.04708	0.0054712
samd12	-1.04703	0.0107439
LOC100693924	-1.04698	0.000557653
cd226	-1.04696	0.00459115
serp2	-1.04685	0.0146196
LOC100703701	-1.04669	0.000578555
atn1	-1.04653	0.000369927
cttnbp2	-1.04603	0.0024531
LOC100696823	-1.0456	0.00661355
LOC100696513	-1.04529	0.000368202
LOC100701892	-1.04525	0.00149664
LOC100711711	-1.04491	0.0236711
LOC100698342	-1.04491	0.000225111
LOC100699737	-1.04466	0.000855123
LOC100692468	-1.04451	0.000495611
LOC100696895	-1.04433	0.0154645
LOC100711663	-1.04366	0.0201612
LOC100702126	-1.04356	0.00070774
LOC100695486	-1.04311	0.000470752
LOC100707506	-1.04308	0.0064144
LOC100692904	-1.04306	0.00628369
LOC100704858	-1.04302	0.000201169
LOC100691596	-1.04285	0.000228638
znf503	-1.04277	0.0313836
LOC100698494	-1.04273	0.00153546
shisal1	-1.04247	0.0117293
LOC100697680	-1.04228	0.0346159
LOC100707304	-1.04201	0.00015106
mos	-1.04193	0.000199472
LOC100698788	-1.04138	0.000400317
LOC100701806	-1.04137	0.000168501
ppm1l	-1.04127	0.000273183
LOC100707100	-1.04105	0.00755977
npas3	-1.04075	0.00219353
LOC100705548	-1.04008	0.0222606
LOC100695551	-1.04003	0.000479708
LOC100695328	-1.04002	0.0211558
eya1	-1.03969	0.0203407
LOC100710165	-1.03955	0.00838479
LOC100711692	-1.039	0.000225111
LOC100701802	-1.03891	0.000829902
LOC100710383	-1.03869	0.00190161
LOC100701565	-1.03865	0.00689448
clstn1	-1.0386	0.000366986
LOC100699504	-1.03858	0.00344248
tmem121b	-1.0382	0.00282716
arf3	-1.03798	0.000704541
tmem97	-1.03783	0.0180827
LOC100711576	-1.03774	0.00491503
ntrk2	-1.03754	0.00668292
LOC100696197	-1.03727	0.000747973
nell2	-1.03722	0.00276456
grik3	-1.03718	0.00109578
plxna1	-1.0368	0.0103387
LOC100710831	-1.03668	0.00220985
rhpn2	-1.03665	0.00612559
spry4	-1.03648	0.00360833
LOC100696003	-1.03643	0.0387162
LOC100692726	-1.03643	2.82521e-05
LOC100708122	-1.03629	0.00752969
ncs1	-1.03619	0.00131355
LOC100706999	-1.03602	0.000376826
LOC100712525	-1.03558	0.0281835
LOC100701621	-1.03489	0.000179822
LOC102077222	-1.03488	0.00142983
LOC100700503	-1.03468	0.00318501
ptchd4	-1.03381	0.0155281
cfap221	-1.03363	0.0294314
LOC102078926	-1.03342	0.0383964
LOC100702394	-1.03339	0.000304307
LOC100695038	-1.03257	0.00797608
pgbd5	-1.03251	0.000568252
LOC100708554	-1.03196	0.000513158
LOC100709604	-1.03195	0.0114218
rasd1	-1.03192	0.0410307
LOC100690559	-1.03186	0.01625
LOC112841764	-1.03125	0.0406365
LOC100710109	-1.031	0.000375759
ccdc78	-1.0307	0.000126103
LOC102076527	-1.0306	0.000735267
htr1b	-1.03029	0.0209016
bhlha15	-1.03026	0.00475431
LOC109205095	-1.02968	0.0173217
LOC100703725	-1.02957	0.00873873
LOC100704019	-1.02949	0.000569682
LOC102081582	-1.02928	0.00421363
LOC102083072	-1.02926	0.0213968
LOC100693612	-1.02917	0.000738243
LOC100702434	-1.02911	0.0270581
txndc16	-1.02843	0.00695739
LOC100691746	-1.02834	0.00107494
LOC100710580	-1.02781	0.0385741
LOC100700540	-1.02756	0.000307833
prss12	-1.02753	0.000635256
myo15a	-1.02721	0.0263715
LOC100705424	-1.02665	0.0010768
rsph14	-1.02653	0.0331825
rgs9bp	-1.02621	0.0311664
LOC102082856	-1.02602	9.61911e-05
nsg1	-1.02558	0.000973136
LOC100704853	-1.02504	0.0294933
sema3b	-1.02462	0.000287843
LOC100708132	-1.02452	0.0030193
LOC100708703	-1.02445	0.000172254
LOC100697154	-1.02379	0.00694745
chd5	-1.02359	0.00398175
hdgfl3	-1.02326	0.000185697
LOC100698682	-1.02316	0.0021798
topaz1	-1.02307	0.00819319
LOC100704867	-1.02299	0.00221929
mlc1	-1.02274	0.000633108
LOC100712129	-1.0226	3.60814e-05
LOC100702720	-1.02196	0.00144159
LOC100699493	-1.02164	0.0034591
LOC109194248	-1.02157	0.0437799
lrrc4b	-1.02108	0.00197674
ankh	-1.02082	7.9087e-05
slc25a53	-1.02025	0.00831231
LOC100702779	-1.01917	0.0271974
LOC100711672	-1.01912	0.00106248
LOC100692037	-1.01878	0.000436294
bend4	-1.01846	0.0108956
LOC100696591	-1.01785	0.00328108
LOC102080578	-1.01771	0.00314402
LOC100697790	-1.01717	0.000164619
plcxd3	-1.01717	0.00398729
LOC100693637	-1.01711	0.0097076
LOC100691158	-1.0171	0.0034103
LOC100696506	-1.01684	0.00129234
LOC100692338	-1.01681	0.00244999
cdh11	-1.01612	0.00104827
nlgn3	-1.01587	0.00275713
syn3	-1.01586	0.000215997
LOC100704845	-1.01579	0.000227887
sh3bgrl2	-1.01566	0.013251
rgma	-1.01546	0.00101464
ldlrad2	-1.01535	0.0109038
nr0b1b	-1.01526	0.0269135
LOC100698615	-1.01506	0.000639648
LOC100693182	-1.01506	0.0211314
gphn	-1.015	0.000294446
LOC100710405	-1.01482	7.0425e-05
LOC100691648	-1.01457	0.00505625
pde11a	-1.01451	0.010041
trim9	-1.01419	0.0126789
LOC102078747	-1.01404	0.000964271
LOC100712443	-1.01391	0.0422283
LOC100694069	-1.0135	0.0165022
LOC100694307	-1.01314	0.0162592
LOC100700978	-1.01297	0.00376224
LOC100700140	-1.01215	0.000127303
sema5a	-1.01185	0.000903918
mapk10	-1.0118	0.000331949
LOC100712449	-1.01153	0.00104003
LOC100702908	-1.01127	0.000130994
ptchd1	-1.01106	0.00135818
klhl23	-1.01101	0.000256431
ak5	-1.00972	0.0275071
LOC100692284	-1.00938	0.000297638
itgb6	-1.00905	0.00634054
LOC100690169	-1.009	0.000233829
iffo1	-1.00899	2.43404e-05
hs6st3	-1.00867	0.00262203
LOC100691689	-1.00846	0.0246016
LOC100709475	-1.00815	0.000841103
LOC100690120	-1.00801	0.0250955
LOC102078934	-1.00801	0.00271894
LOC100708080	-1.00785	2.67621e-05
LOC100706337	-1.00766	0.0447188
lg3h4orf48	-1.00714	0.000863315
ankrd24	-1.00693	0.0389354
LOC100695498	-1.00619	0.000172254
LOC100712302	-1.00583	0.00146431
scrn2	-1.0057	6.88079e-05
syngr3	-1.00502	0.000245188
trpc1	-1.00497	0.0014206
b4galnt1	-1.00491	0.000202213
LOC100712391	-1.00452	0.000166249
LOC100692133	-1.00412	0.0084626
kcnq3	-1.00406	0.00235865
pcdh7	-1.00401	0.000519058
LOC100703711	-1.00391	0.0243519
slc35f1	-1.00375	0.00261083
LOC100707435	-1.00329	0.000741
LOC100702180	-1.0032	0.00678664
LOC100699243	-1.00314	0.0402829
LOC100691272	-1.00304	0.0384579
camk2b	-1.00256	0.00368349
LOC100702089	-1.0025	0.002507
prkar2b	-1.00223	0.000265313
xk	-1.00218	0.00313039
LOC100711315	-1.00206	0.0333577
gng4	-1.0019	0.000683852
LOC100709112	-1.00183	0.0181514
LOC100694671	-1.0006	0.00351358
LOC102082725	-1.00038	0.00572421
LOC100690095	-1.00037	0.0147061
LOC102077956	-1.00035	0.016875
wdhd1	1.00012	0.00364316
prkacb	1.00088	0.0011479
nup85	1.00103	0.000856168
glod5	1.00132	0.00154455
LOC100693337	1.00145	0.0252296
snx7	1.00196	0.000601279
LOC100697729	1.00205	0.0013122
LOC100710124	1.00214	0.00516855
plekhh2	1.00241	0.0196002
adgb	1.00308	0.0105007
cdt1	1.00472	0.00510463
washc3	1.00507	0.000635253
LOC112846541	1.00564	0.0356931
LOC100700292	1.00568	0.000159633
LOC100700960	1.00568	0.0244288
slc29a3	1.00619	0.000205485
pum3	1.00639	0.000726182
LOC100711371	1.00641	0.00665418
mydgf	1.00649	0.000300583
LOC100702756	1.0071	0.00617719
gss	1.00755	0.00135308
nsa2	1.00809	0.000200432
LOC102075798	1.0082	0.00579205
LOC100707740	1.00831	0.000109612
tdrd1	1.00856	0.0445938
LOC100702880	1.01056	0.00123819
btg1	1.01081	0.000769451
rpl5	1.01094	0.000113258
sec61g	1.01261	0.000334936
tnfaip1	1.01262	0.00135833
LOC102075902	1.01299	0.00326411
rrp15	1.01455	0.00150887
LOC109202188	1.01497	0.044871
LOC100711142	1.01589	0.0301078
arhgef1	1.01669	0.00127358
2010-09-01	1.01702	0.00168681
nfatc2ip	1.01773	0.000317741
snrpb	1.01846	0.00402017
LOC100697224	1.01862	7.68573e-05
gpbar1	1.01953	0.0476126
LOC109201287	1.02048	0.0144233
LOC100690038	1.02055	0.000116382
LOC100704819	1.02084	0.0056898
anks3	1.0211	0.00298653
LOC100708087	1.02129	0.00185733
ddx18	1.02159	0.000112977
LOC100707656	1.02174	0.000731996
gys1	1.0218	0.00198294
LOC106097937	1.02243	0.0489958
dbnl	1.02297	0.000130598
tmem258	1.02357	0.000978167
LOC100711005	1.02357	0.000327838
sqor	1.02399	0.00145188
LOC100712002	1.02452	0.0316516
LOC100707983	1.0251	0.0479928
LOC109203538	1.02576	0.0167633
gmppb	1.02628	0.00150083
LOC102078555	1.02669	0.0406683
lrrk1	1.02687	0.000283259
LOC100709685	1.02696	0.0128182
dars	1.02767	4.8443e-05
gpx7	1.0285	0.0175796
LOC100705377	1.0286	0.00196496
LOC100693369	1.02914	0.0483387
LOC100702139	1.02915	0.00180689
LOC100692243	1.02933	0.00232257
LOC109196860	1.03043	0.000601324
als2	1.03059	0.000243119
sidt2	1.03073	0.000690734
LOC109198185	1.03091	0.0151546
kif20a	1.03127	0.046917
sh3bgrl	1.03276	0.00120024
LOC100709606	1.03354	0.000424642
LOC100710019	1.03376	0.00754213
triqk	1.0343	0.00171324
LOC109199175	1.03501	0.0227468
LOC100706049	1.03536	0.0433022
scrn3	1.03589	0.00318107
cth	1.03626	0.00082537
rps9	1.03628	0.000536873
LOC102076255	1.03727	0.00454314
dpp3	1.03835	0.000171359
LOC100703068	1.03859	0.00437862
LOC100695631	1.03905	0.01691
lxn	1.03939	0.000359024
rpl15	1.04149	0.000225458
LOC100710148	1.04154	0.0458751
ppt2	1.04167	0.0117116
LOC100702998	1.04175	0.000692845
LOC100703022	1.04253	0.00297621
LOC100708443	1.04325	3.67721e-05
chaf1a	1.04532	0.0115336
umad1	1.04538	0.000250494
sdccag8	1.04597	7.28124e-05
LOC100702575	1.04736	0.000776771
mlycd	1.04874	4.45266e-05
mesd	1.04892	0.000899554
LOC100711093	1.0497	0.00896364
LOC100700016	1.05009	0.00575526
LOC100709840	1.0501	0.00680613
LOC102078831	1.05055	0.0178261
LOC100706178	1.05068	0.00802875
ctso	1.0507	0.00863172
cenpm	1.05184	0.0491063
carhsp1	1.05257	0.000631182
LOC102077679	1.05294	0.0154723
psmb1	1.05328	0.000427978
p4hb	1.05414	0.000363656
LOC102081321	1.05437	0.000441991
LOC100703953	1.05448	0.000400088
LOC100706333	1.0548	0.0143648
rpl39	1.05552	0.000552839
acss2	1.05564	0.000162741
dock8	1.0558	0.000502218
kiaa1328	1.05584	0.00422852
LOC100692306	1.05589	0.000123848
LOC102082462	1.05665	0.00212808
cd164	1.0568	0.00572692
nudt1	1.05687	0.00773395
sft2d1	1.05744	0.00181558
bmp6	1.05775	0.00611792
LOC100700076	1.05796	0.00612559
nusap1	1.05833	0.00512752
LOC100693249	1.05841	0.000164916
smc6	1.05845	0.000471467
cc2d1b	1.05854	0.000730357
pdia6	1.05878	0.000782933
icmt	1.05912	0.000810107
lg10h5orf15	1.0593	0.000327424
cfap126	1.05952	0.00380226
LOC100694026	1.06039	0.000526619
fau	1.0621	0.000456347
LOC100697746	1.06266	0.0208138
LOC100698984	1.06312	0.00628073
LOC100692389	1.06333	0.0173006
ppt1	1.06449	6.49692e-05
LOC100689876	1.06463	0.0127695
LOC100698985	1.06584	0.000118178
LOC100697387	1.06628	0.000264418
LOC112846016	1.06637	0.0291125
rcc2	1.06638	0.00011744
lama4	1.06667	0.00353858
ppp1r16a	1.06726	0.0342367
LOC100690370	1.06751	0.00755305
adam9	1.06788	0.00104715
rpl12	1.06816	0.000723216
ell2	1.06942	0.00187119
LOC109204162	1.07137	0.0440941
LOC100705985	1.07249	0.0273052
LOC100701313	1.07252	0.000685671
LOC100690502	1.07265	0.00101793
sgpp2	1.07363	0.000627095
LOC109196968	1.07396	0.0482209
prxl2b	1.07423	0.000731952
blmh	1.07474	3.06772e-05
LOC100705910	1.07598	0.00170558
trim44	1.07604	0.000456384
LOC106098979	1.07614	0.0336592
LOC100705997	1.07689	0.0133077
iars	1.07741	0.000397264
LOC100711139	1.07793	0.00112908
adam10	1.07875	0.00059063
otud1	1.0794	0.036706
LOC100700549	1.07956	0.0345667
LOC100705710	1.07982	0.00537952
LOC102075526	1.08006	0.03795
LOC100697838	1.08011	9.40443e-05
phip	1.08055	0.00955003
adamts3	1.08145	0.0264064
LOC102081165	1.08179	0.00208866
slc4a2	1.08188	0.00055813
lg10h21orf91	1.08315	0.000670182
dcn	1.0833	0.00574294
LOC100696561	1.08339	0.00467495
LOC100692878	1.08366	0.0490175
inip	1.08401	0.00379032
wdr91	1.08479	5.09467e-05
LOC100698323	1.08487	0.00019781
tbc1d8	1.08509	0.000261449
LOC100712428	1.08567	0.000181447
mgme1	1.08696	0.000510459
LOC100702824	1.0874	0.0204849
sptlc1	1.08761	8.11886e-05
LOC102081169	1.08774	0.0487141
LOC100703917	1.08783	0.000696436
LOC109199417	1.08841	0.0310809
LOC109195565	1.08879	0.0387322
stx17	1.08901	0.000124844
LOC100699497	1.08943	0.0168739
sec61b	1.08948	0.00020066
LOC106097313	1.08974	0.0353095
tax1bp3	1.08986	0.00110442
dhfr	1.08992	0.0241215
LOC100698778	1.09022	0.00155397
LOC100708065	1.09051	0.0181818
hells	1.09236	0.00522285
itm2b	1.09259	0.000247704
LOC100708879	1.09292	0.00428808
LOC102081942	1.09293	0.00152761
ovca2	1.09298	0.00074869
LOC100708998	1.09335	0.00022475
e2f8	1.09337	0.00591019
adamts1	1.09393	0.0255491
LOC100702036	1.09421	9.58318e-05
LOC100704877	1.09447	0.000454547
pqlc3	1.09483	0.00335208
rhob	1.09731	0.00152788
sowahd	1.09978	0.000368562
slc26a5	1.10144	0.0014882
hyal2	1.10146	0.000654232
atf6	1.10215	0.00243705
LOC100691937	1.10226	2.3662e-05
ccdc146	1.10265	0.00738012
LOC109201189	1.10288	0.0311831
LOC100703492	1.10432	0.00054127
LOC100705434	1.10456	0.000970431
LOC100707016	1.10546	0.00148089
gtpbp2	1.1064	0.000393232
fam234a	1.10658	0.000747183
LOC100703836	1.10673	0.000948025
LOC100703240	1.10711	0.000846563
LOC100709916	1.10727	0.000314445
plac9	1.10844	0.04894
LOC100712264	1.10912	0.00908737
LOC100534427	1.10989	0.0118571
slc39a11	1.1099	0.00617822
tmem134	1.11125	0.000768732
LOC100694582	1.11156	0.000194757
LOC100702627	1.11162	0.0241026
erlec1	1.11263	0.0089851
atf7	1.11381	0.00821088
rgl1	1.11399	0.000703789
LOC106097793	1.11425	0.0231296
LOC100712247	1.11483	0.00129856
hus1	1.11501	0.00657366
plekhm3	1.11547	0.000164619
LOC100691757	1.11632	0.0075339
LOC100695940	1.11699	0.000769451
rplp0	1.11738	6.33403e-05
LOC100699889	1.11796	5.32636e-05
eprs	1.11892	0.000263589
LOC100709252	1.11936	7.0425e-05
LOC100700843	1.12064	0.00054127
LOC100707802	1.1209	0.0358651
nampt	1.12131	0.000251629
hirip3	1.12159	0.00578076
rela	1.12164	0.0007031
LOC100694249	1.122	0.000109639
LOC100702757	1.12237	0.00137459
slc50a1	1.12392	0.000746026
parp12	1.12473	0.000605989
[truncated: 3,030 more rows]

## Sheet: SA10-UEL vs Control
COMPARATIVE TRANSCRIPTOME ANALYSIS REVEALS A SEROTYPE-SPECIFIC IMMUNE RESPONSE IN NILE TILAPIA (Oreochromis niloticus) INFECTED WITH Streptococcus agalactiae
Gene	logFC	adj.P.Val
LOC100706112	-2.90346	0.0120553
LOC102082589	-2.86029	0.0499975
LOC100698579	-2.35013	0.0299547
LOC100707280	-2.13799	0.012915
cnga2	-1.77655	0.0264787
LOC100690116	-1.75506	0.0389251
LOC100692754	-1.73884	0.0441481
LOC102081410	-1.69387	0.0158445
tmem97	-1.51332	0.0188708
aknad1	-1.48267	0.0264128
LOC100692224	-1.3961	0.015443
LOC100694690	-1.36549	0.0204882
gpd1	-1.36115	0.00289059
LOC100703327	-1.27215	0.0421459
LOC100696877	-1.26802	0.0287624
ap1s3	-1.20945	0.0336297
LOC100698045	-1.16235	0.00712506
spry4	-1.16044	0.0149749
crhbp	-1.15435	0.0234564
gper1	-1.1537	0.0429512
LOC100694382	-1.1457	0.0426963
LOC102075979	-1.13275	0.0111263
grtp1	-1.12316	0.0127683
LOC100693653	-1.11692	0.03804
ugt8	-1.11263	0.0398968
siah1	-1.08915	0.0196955
ddx31	-1.05842	0.03804
LOC100699901	-1.04868	0.0243929
LOC100694954	-1.04588	0.0190386
bdnf	-1.03724	0.0151645
LOC100708027	-1.03585	0.0208405
scg2	-1.01815	0.0271908
scara3	1.00065	0.0156262
qars	1.00436	0.0102728
tpd52	1.00662	0.0345604
ramp2	1.00786	0.0200613
LOC100697412	1.00865	0.0356098
LOC109194357	1.00874	0.0325425
LOC100707432	1.00929	0.02282
LOC100696866	1.01369	0.021277
psap	1.01518	0.00812188
spata1	1.02029	0.00624665
lama2	1.02313	0.0356898
LOC100709849	1.02556	0.0273734
LOC100692535	1.02731	0.0398968
LOC100699603	1.02738	0.00591782
LOC100704913	1.0275	0.0336117
LOC100710113	1.03098	0.031164
pltp	1.03243	0.00330731
mgat1	1.03405	0.0413723
tp73	1.03448	0.0379439
LOC100691902	1.03471	0.029799
mmp2	1.03492	0.00894375
LOC100707946	1.03522	0.0163523
LOC100709607	1.03726	0.02282
stab1	1.04314	0.00393814
soat1	1.04746	0.0132626
efhd2	1.05454	0.0102119
slc25a34	1.05923	0.0287126
LOC100703802	1.06178	0.00790171
ece1	1.06252	0.0204075
LOC100707622	1.06299	0.0307854
LOC100699911	1.06399	0.0243929
LOC100703454	1.06668	0.02282
slco2b1	1.0679	0.021277
LOC100708354	1.07457	0.0274989
relb	1.07592	0.0367988
LOC100706099	1.08413	0.00707065
colgalt1	1.0846	0.0201107
LOC100693419	1.08556	0.0375766
cpvl	1.08891	0.011404
lgmn	1.09245	0.0183449
LOC102079592	1.09328	0.0336117
tmc6	1.09458	0.0383197
apo14kda	1.09466	0.0423379
LOC100702201	1.09515	0.0326158
LOC109197521	1.0983	0.0445813
LOC100709790	1.10588	0.024641
LOC102075878	1.10994	0.044919
LOC102077663	1.11012	0.033788
LOC102079215	1.11089	0.0371786
mvb12a	1.11217	0.0411901
akap13	1.11224	0.00921516
LOC100709409	1.11508	0.0494182
LOC102078095	1.11722	0.0306707
nagpa	1.11788	0.0245949
LOC100700081	1.11821	0.015443
LOC100709730	1.11847	0.0482181
LOC100703172	1.12213	0.00406059
LOC100712037	1.12283	0.0222012
LOC100704356	1.12305	0.0330803
tnfaip3	1.12385	0.0150685
rab3il1	1.12672	0.021277
rgs17	1.12682	0.00406059
LOC100704265	1.12697	0.00841741
LOC100702632	1.12897	0.0405759
LOC100694123	1.13347	0.0455589
xkr9	1.13444	0.0399253
LOC109203648	1.13486	0.0416229
LOC109195784	1.13595	0.0437976
bri3	1.13829	0.014627
ctso	1.14013	0.0300687
LOC100695980	1.14158	0.0346932
LOC100707997	1.14182	0.0277532
LOC100701247	1.14385	0.0196955
sbno2	1.146	0.015293
LOC102080774	1.14689	0.0273734
entpd1	1.14699	0.00778197
LOC100707949	1.15027	0.00980709
LOC100705600	1.15205	0.0150464
ctsd	1.15609	0.02282
LOC100692589	1.1566	0.0133047
irf5	1.158	0.012915
lpin2	1.15825	0.0231879
arhgap15	1.15846	0.00849676
LOC102082454	1.16086	0.0156019
zfp36l1	1.16105	0.0106614
LOC100708634	1.16146	0.0356261
LOC100704232	1.16564	0.0177593
LOC100704348	1.16708	0.0176848
crlf3	1.16814	0.0162706
itpka	1.16879	0.0151952
LOC100696988	1.17079	0.0411901
asb16	1.17122	0.0330803
tmco6	1.17179	0.00444604
gab3	1.17331	0.029799
LOC100703188	1.17528	0.0460173
tram1	1.17534	0.0179738
LOC100691633	1.17866	0.0330803
LOC100691438	1.18075	0.0207873
evi2b	1.18162	0.0136085
LOC109203633	1.18331	0.0406825
srgn	1.1837	0.0408303
LOC100710174	1.19338	0.00461175
LOC100700971	1.19839	0.0254687
irf9	1.19989	0.00951162
triobp	1.20028	0.0347327
LOC112843488	1.20522	0.0481736
map3k3	1.20581	0.0143062
slc37a2	1.20841	0.0277532
LOC100701239	1.20891	0.0234071
LOC100710883	1.20902	0.00999793
LOC102078765	1.21262	0.0492751
LOC100703819	1.21266	0.0179469
LOC100710866	1.21295	0.0102119
LOC100708319	1.21598	0.0200192
stk26	1.21692	0.0364134
LOC102080887	1.22413	0.0466284
LOC102083027	1.22431	0.0488411
LOC100711808	1.22592	0.00993951
rbp2	1.22794	0.0110822
LOC100709878	1.23683	0.0222012
LOC100694921	1.23691	0.0133456
smarcd2	1.2393	0.0263575
LOC100694744	1.24024	0.0475484
LOC100693200	1.24208	0.00159052
LOC100699107	1.2425	0.0143062
LOC100706832	1.24389	0.021277
npc2	1.24777	0.0489478
LOC100705478	1.2483	0.0269393
LOC100700666	1.25008	0.0380441
LOC100697089	1.25304	0.0351426
LOC100705408	1.25438	0.0297056
LOC100705739	1.26102	0.0158352
cdh23	1.26104	0.0103937
parvg	1.26124	0.00551386
acod1	1.26175	0.046291
LOC102083120	1.26362	0.0138766
mien1	1.26504	0.0141986
LOC100534483	1.26592	0.0374131
LOC100706800	1.26711	0.00272534
LOC100700298	1.26941	0.0126106
mcam	1.27099	0.0360754
ada	1.27345	0.0354658
pparg	1.27478	0.0289679
dock2	1.275	0.0165414
socs3	1.27818	0.030663
LOC100711950	1.27847	0.0330803
myh9	1.27907	0.0143062
scarf1	1.28016	0.00684687
LOC100697385	1.28353	0.0123778
LOC102082242	1.28973	0.0269456
LOC100712257	1.2925	0.00139619
ano6	1.29393	0.0142356
LOC100707724	1.29399	0.0112261
LOC100698035	1.29536	0.015443
LOC102078013	1.29661	0.0427209
LOC100698857	1.29782	0.0297056
LOC100693337	1.29788	0.0328644
pgd	1.29852	0.00711507
eml3	1.30118	0.0148919
LOC102079104	1.30549	0.0354861
LOC100692828	1.31049	0.0464196
npl	1.3126	0.00497932
znf217	1.31332	0.0307854
rbl2	1.3152	0.0282984
traf2	1.32008	0.0256281
LOC106098971	1.32938	0.0103259
LOC100697636	1.33106	0.00956715
rhbdf2	1.33277	0.0378403
LOC100692725	1.33445	0.017674
LOC100704126	1.33505	0.00539283
kmo	1.33535	0.0282459
LOC109204839	1.33614	0.0120553
LOC106096454	1.33773	0.0244326
LOC100704446	1.33806	0.016605
cmtm3	1.33994	0.0375766
pik3cg	1.34174	0.0143062
LOC100706212	1.34513	0.021277
LOC109196997	1.35036	0.00269976
LOC100706384	1.35316	0.00642258
tap1	1.35666	0.0156568
LOC109196903	1.3568	0.0379907
LOC100704384	1.36531	0.0434068
LOC100695222	1.36695	0.00899291
LOC100711136	1.36793	0.0292622
LOC106098933	1.36899	0.00297217
stk10	1.37015	0.0489478
LOC102080325	1.3706	0.044207
LOC100694867	1.37299	0.00921516
neu1	1.3755	0.00684687
LOC100705280	1.37776	0.00664976
LOC100708797	1.37831	0.0483906
LOC100693789	1.37877	0.0241038
LOC100707754	1.37955	0.0209616
LOC102079249	1.38224	0.0492927
card11	1.38419	0.0297056
LOC100703512	1.3862	0.0375743
LOC109202378	1.39286	0.0410401
LOC102077990	1.39323	0.00606699
LOC100703798	1.39556	0.0475459
LOC100694424	1.39583	0.0466516
snx8	1.39927	0.00582016
haao	1.40029	0.00256776
LOC100702843	1.40156	0.0406612
mrps24	1.40548	0.00268671
nfkb2	1.40666	0.0119274
LOC100699821	1.40753	0.0220045
mrc1	1.41382	0.00911956
LOC112847889	1.41792	0.0470702
cebpa	1.4227	0.00591782
LOC100702553	1.425	0.031676
LOC100706218	1.42568	0.0372198
LOC100705895	1.42585	0.0243586
LOC100697411	1.42655	0.0224623
ikzf1	1.42682	0.0372935
LOC100691218	1.42723	0.0465929
LOC100706405	1.429	0.0374453
LOC100691191	1.42968	0.0375766
LOC102077564	1.43165	0.0255445
LOC100694653	1.43215	0.00925564
LOC100693845	1.43458	0.00433504
LOC100712562	1.4356	0.0131298
galk2	1.43589	0.0372198
f5	1.43659	0.00380432
ciita	1.43864	0.0354279
LOC100706289	1.43973	0.0323924
LOC100708042	1.44259	0.021277
LOC100708834	1.44428	0.00598815
LOC112842960	1.44441	0.0291439
cyfip1	1.44529	0.00330731
LOC100702047	1.44934	0.0492927
LOC100710180	1.45287	0.00664976
unc93b1	1.45529	0.00456489
LOC100707845	1.45727	0.00414291
orni-dba	1.45733	0.044919
selenop	1.45814	0.00336192
LOC100709813	1.45891	0.0122359
tnfrsf14	1.46342	0.00395008
LOC100695592	1.4646	0.0063284
LOC100693807	1.46999	0.00893896
LOC100690432	1.47445	0.0465203
LOC100709772	1.48196	0.0427809
cbfb	1.48545	0.0150685
LOC102075988	1.48572	0.031164
dennd2d	1.48967	0.0334667
LOC100696871	1.49241	0.0385523
ctbs	1.49274	0.00812188
LOC102076929	1.49295	0.0328441
LOC100690208	1.49514	0.0143062
LOC100697641	1.49631	0.0374453
wasf2	1.49698	0.00386581
hvcn1	1.50714	0.016709
LOC100700684	1.5072	0.0447837
hsd11b2	1.50805	0.0200192
LOC102077585	1.50932	0.0371786
LOC100702929	1.51016	0.0120553
btk	1.51148	0.0491765
LOC100703230	1.51318	0.00664976
mapkapk3	1.51544	0.041243
cd27	1.51896	0.0439826
LOC102078181	1.51947	0.0107447
dapp1	1.51948	0.0112261
plcg2	1.51968	0.0179061
emp2	1.52138	0.0480254
lg14h3orf52	1.52385	0.0105538
LOC102082423	1.5268	0.0282459
LOC100704618	1.53072	0.0135565
LOC102080923	1.53119	0.0201107
LOC100697255	1.53778	0.0264128
LOC100698794	1.54012	0.0416738
LOC100705440	1.54138	0.0166034
LOC100699327	1.544	0.00243142
LOC100692541	1.54637	0.0116681
LOC109194160	1.55113	0.0134904
LOC100691382	1.55133	0.0076711
iqgap1	1.55404	0.00527711
LOC100703194	1.56007	0.0157837
dnase2	1.56044	0.0391936
mospd2	1.56175	0.00630759
LOC106097667	1.56259	0.0119695
LOC100711341	1.56467	0.0201107
LOC100698688	1.5653	0.00841741
LOC100693751	1.56757	0.0424603
LOC112841738	1.56982	0.034413
LOC102075728	1.57233	0.0218055
mfsd10	1.57394	0.00494256
lrmda	1.57446	0.0300165
LOC100702953	1.57527	0.00139619
LOC100694503	1.57715	0.012915
LOC100693791	1.57773	0.0308867
naaa	1.57891	0.00424033
LOC100696335	1.58044	0.00577905
LOC100711116	1.58102	0.00719109
LOC100706178	1.58334	0.00624665
LOC100693073	1.58567	0.00433504
sh3d21	1.58677	0.0114783
lg7h15orf39	1.58783	0.0231879
LOC100694898	1.58865	0.024816
LOC102076432	1.58931	0.0188708
prcp	1.59262	0.00270794
ifi35	1.59356	0.0135565
LOC100702284	1.59431	0.0136031
LOC102079174	1.60354	0.0428527
LOC100711390	1.60404	0.0229702
LOC100692318	1.60494	0.00688267
LOC100701080	1.60737	0.0078557
LOC100694133	1.61321	0.0143062
LOC102077400	1.61562	0.0256281
tk1	1.61873	0.00675267
rab32	1.61899	0.00403599
LOC100704264	1.62009	0.00754223
cd74	1.62019	0.00291654
man2b1	1.62075	0.00424033
LOC100711582	1.62112	0.00455887
anxa4	1.62117	0.00908895
arhgap25	1.62369	0.0200458
ids	1.62384	0.00540866
LOC100703789	1.6239	0.0145743
LOC100693828	1.62823	0.00675267
LOC100701291	1.63118	0.0122893
LOC102076823	1.63898	0.039855
LOC100708339	1.6444	0.00549153
ptprc	1.64448	0.00604648
LOC100694156	1.64588	0.00649589
LOC109197705	1.64659	0.0253596
LOC102082277	1.64805	0.0333633
LOC109194462	1.64856	0.0418289
LOC109203860	1.65163	0.0138766
LOC100698729	1.65183	0.0265612
LOC100704165	1.65417	0.0416229
LOC102077505	1.65442	0.0492927
LOC100712278	1.65618	0.0103804
LOC106097177	1.6568	0.0318422
LOC100691708	1.65747	0.0102119
LOC100690351	1.6576	0.00293502
LOC100708907	1.65763	0.0178243
LOC100700900	1.66301	0.0114289
LOC100708606	1.66306	0.0288203
gmip	1.66403	0.00712506
LOC100704346	1.66648	0.037486
fkbp11	1.66655	0.0141958
atp13a2	1.66752	0.00206856
LOC100698683	1.66769	0.0288963
LOC100704118	1.66792	0.0413723
map3k8	1.67012	0.00245628
LOC100703412	1.67073	0.0495603
LOC100710923	1.67527	0.00207658
LOC106096445	1.67737	0.0231879
plekho2	1.68685	0.00272534
LOC102075730	1.6883	0.0179738
LOC100697271	1.68833	0.00956715
LOC100695342	1.68889	0.0267096
LOC102082793	1.69031	0.0112261
LOC100694059	1.69097	0.00199174
kcnj2	1.69433	0.00424033
myd88	1.69627	0.00849676
vav1	1.70087	0.021812
LOC100699677	1.70334	0.00199174
was	1.70443	0.0137551
mcoln2	1.70721	0.0403885
LOC109201447	1.70779	0.0153172
psme1	1.70803	0.0032606
csf1r	1.71239	0.00256445
arhgap45	1.71291	0.00294475
LOC100697428	1.71592	0.00993314
zbtb32	1.71947	0.0241038
LOC102078415	1.72167	0.00956715
LOC100696815	1.72418	0.00993314
LOC112847947	1.72676	0.0470043
LOC109200690	1.72839	0.0361759
LOC109204210	1.73006	0.0315715
LOC100704546	1.73343	0.00291654
LOC100706106	1.734	0.00790171
wipf1	1.73437	0.0148919
LOC100693794	1.73495	0.0158769
LOC100708437	1.74494	0.021812
LOC102080852	1.74505	0.0319737
LOC100705060	1.74776	0.00664976
pik3r5	1.75217	0.0368344
LOC102077444	1.75329	0.0406672
tars	1.7558	0.0245949
LOC100707375	1.76131	0.010622
LOC100697370	1.76351	0.00272534
LOC100700357	1.76383	0.00245628
LOC106097711	1.76434	0.0478739
zc3h12d	1.76716	0.0189715
LOC100691147	1.76944	0.0232363
plekho1	1.77084	0.00187656
apbb1ip	1.771	0.00256445
LOC109194483	1.77141	0.0214207
LOC100699896	1.77277	0.0242667
gsap	1.77557	0.00511658
LOC100693204	1.77678	0.016605
LOC102082145	1.78561	0.0263184
gale	1.78633	0.0169584
b3gnt3	1.78722	0.0298877
LOC102079681	1.78723	0.0201107
LOC112841635	1.7879	0.0054753
LOC100712576	1.7906	0.00443852
LOC100711646	1.79365	0.0155497
LOC100697355	1.79431	0.00719109
LOC100701648	1.79431	0.0465203
LOC100691909	1.79585	0.0329897
LOC109198909	1.7962	0.0311431
LOC106098463	1.79897	0.0231879
LOC100707040	1.80089	0.0031059
LOC102080991	1.80112	0.039855
LOC100702538	1.80374	0.016953
LOC100702008	1.80663	0.00380432
stx7	1.80667	0.00422098
LOC102081621	1.80682	0.0302282
LOC102079471	1.80684	0.0334667
LOC100711814	1.80861	0.0200192
nfkbie	1.81139	0.00564056
espl1	1.81154	0.0494026
tec	1.81185	0.0146114
LOC100703336	1.81511	0.0167829
LOC100692984	1.81647	0.00980709
rel	1.81664	0.00269976
LOC100694688	1.81815	0.0211196
LOC100693253	1.82379	0.0123483
sash3	1.82625	0.0102095
hps1	1.82836	0.0102379
LOC100690017	1.84468	0.00433504
LOC102082262	1.84678	0.0138179
LOC109199826	1.84885	0.0200524
igflr1	1.85466	0.0489478
slc5a10	1.8552	0.0138766
psme2	1.85728	0.00652268
tnfrsf1a	1.85751	0.00523662
LOC100707345	1.8605	0.0174753
LOC102076832	1.862	0.00980709
LOC100705995	1.8623	0.00988285
LOC100694645	1.86246	0.0219955
LOC100692029	1.86988	0.0356031
nmi	1.87163	0.00411602
rubcnl	1.87364	0.0142059
dab2	1.87551	0.00413787
cd200r1	1.87597	0.0435467
tlr5	1.87605	0.0309077
LOC102076862	1.87913	0.0400539
LOC100703476	1.88379	0.00281579
pik3ap1	1.88385	0.00846501
il15ra	1.88855	0.0241038
LOC100710037	1.88979	0.0315274
LOC100704231	1.89029	0.000704591
LOC100710171	1.89241	0.0214877
LOC100701183	1.89312	0.0355119
LOC109200049	1.89357	0.0327627
naga	1.89784	0.017674
LOC100691338	1.8992	0.0424603
LOC102083319	1.90097	0.0421459
LOC100702623	1.90251	0.00324609
LOC100712402	1.90511	0.0032606
abracl	1.90704	0.02282
LOC100708296	1.90917	0.00424033
pygl	1.91459	0.0219955
LOC100706366	1.91746	0.00624665
kiaa0040	1.91928	0.00522711
LOC100700393	1.91971	0.00110227
LOC100700630	1.92283	0.00406059
p2ry4	1.92399	0.0158769
LOC102080519	1.92511	0.023621
cdo1	1.92529	0.00761912
LOC109196424	1.92784	0.03126
LOC100707492	1.9305	0.0404331
rbm47	1.94137	0.00281579
LOC109194165	1.94159	0.00662812
LOC102077500	1.94492	0.0209165
ptpn7	1.94747	0.0374453
LOC102077893	1.9496	0.0024166
LOC102080655	1.95472	0.0179089
hck	1.95496	0.0024166
p2ry8	1.95566	0.0336297
LOC100712466	1.95646	0.0250313
LOC100702318	1.95763	0.00174296
inpp5d	1.96016	0.00299089
LOC109194487	1.96508	0.0326118
LOC100700123	1.96571	0.00253393
nod1	1.97297	0.012915
LOC112846571	1.97372	0.0211334
LOC100690146	1.97527	0.00455887
LOC102081408	1.97691	0.0414863
ptpn6	1.97793	0.00241985
LOC106096688	1.98064	0.0218019
vsir	1.98253	0.00363396
LOC100708025	1.98281	0.0124776
LOC109196155	1.985	0.0336372
LOC100710704	1.98555	0.0155766
cd63	1.98624	0.00271097
LOC102077344	1.98805	0.00442156
LOC102078978	1.9938	0.0465203
LOC102080461	1.99428	0.0243929
LOC106098033	1.9947	0.0136085
LOC100706152	1.99476	0.00256445
LOC102077259	1.99775	0.035866
LOC102078816	1.99913	0.0148919
LOC100701975	1.99914	0.016605
LOC100708154	2.0002	0.0169584
LOC100711595	2.00146	0.0398773
fcer1g	2.00233	0.00338619
LOC102081097	2.0026	0.0495603
LOC100697866	2.00583	0.0269475
fuca2	2.00599	0.0015987
LOC102077504	2.00599	0.0462975
LOC102081701	2.00685	0.0194744
LOC100711562	2.01513	0.0087415
LOC102079120	2.02318	0.00494956
LOC100696178	2.02383	0.000749435
LOC102075659	2.02517	0.0296653
LOC100709663	2.02783	0.015259
LOC100702570	2.02903	0.00269456
LOC100707437	2.02933	0.0153172
LOC102078268	2.03219	0.0190386
LOC100693650	2.03334	0.0169584
LOC109199364	2.03469	0.0462975
LOC100711228	2.03698	0.0257528
wdfy4	2.04214	0.000894057
LOC102083175	2.04341	0.00335635
LOC100689966	2.0445	0.0488411
LOC100706348	2.04615	0.00393863
LOC100709259	2.04814	0.0026106
LOC109202533	2.04817	0.043339
LOC102082455	2.04993	0.00664976
txnip	2.05009	0.00245628
LOC102077683	2.05107	0.00708375
fermt3	2.06059	0.00159052
LOC109196924	2.06265	0.0421459
anxa10	2.06583	0.00644585
LOC100704526	2.07108	0.0278973
klhl6	2.07347	0.0488411
LOC100699060	2.07677	0.016605
LOC100695260	2.08125	0.00297217
LOC106098418	2.08755	0.0306707
LOC100697252	2.08779	0.0497852
LOC100703527	2.09037	0.00471363
LOC100704899	2.09414	0.00624665
tpp1	2.10224	0.00281579
LOC100701681	2.1061	0.00174296
LOC100700323	2.10632	0.00256445
LOC100699477	2.10894	0.00159052
LOC109195656	2.11073	0.0344912
glb1	2.11159	0.00991841
LOC100697333	2.11355	0.00289929
LOC112841673	2.1146	0.0229305
LOC100689834	2.12484	0.0499036
LOC100693296	2.12501	0.0163947
LOC106097203	2.12808	0.0169525
LOC100701211	2.12848	0.0020356
LOC100705002	2.12974	0.016605
LOC102083170	2.13153	0.00433504
LOC112841652	2.13182	0.00159052
scpep1	2.13469	0.000894057
LOC102078737	2.13638	0.0391936
tmem206	2.13755	0.00842134
LOC100701437	2.13779	0.0385827
skap2	2.14242	0.0145378
LOC109194502	2.14307	0.0371786
LOC100709632	2.14602	0.0169584
LOC100705262	2.1488	0.00406059
LOC109203269	2.14948	0.00654964
sla	2.15243	0.00624665
LOC100700963	2.15391	0.015443
LOC102077264	2.15716	0.00658843
LOC102078481	2.15752	0.0015987
LOC100696176	2.16021	0.0150685
nod2	2.16153	0.0138179
LOC100695691	2.16345	0.00150533
nckap1l	2.16836	0.00256445
gramd1c	2.17081	0.0183449
LOC102079195	2.17121	0.00719109
fut7	2.17455	0.0406825
LOC100699836	2.17958	0.0296128
LOC100698760	2.18481	0.00837676
LOC109204239	2.18536	0.0433422
ptgir	2.1879	0.0116669
LOC100701743	2.19364	0.00272534
LOC100711071	2.19418	0.0031059
ctsa	2.19584	0.00159052
spi1	2.19843	0.00243142
LOC102081934	2.19918	0.0132919
LOC100695925	2.19924	0.00630759
LOC100708383	2.19961	0.04678
LOC100700117	2.20034	0.00139619
tapbpl	2.20154	0.0150685
LOC100697104	2.20846	0.0117424
LOC102081984	2.20859	0.0143839
LOC102075888	2.21132	0.0145743
tgfbi	2.21343	0.00466721
LOC100692312	2.21376	0.0237189
tnfaip8l2	2.2193	0.00221379
LOC100709385	2.22011	0.0307779
LOC100698385	2.23034	0.014388
pld4	2.23037	0.00406059
LOC100704191	2.23348	0.00712506
LOC100693038	2.23807	0.00281579
LOC100698400	2.23868	0.00245628
LOC102082138	2.2392	0.0142356
gpr183	2.24101	0.00466721
LOC102082961	2.24328	0.0170083
LOC109194164	2.24957	0.0454094
LOC100707126	2.25013	0.0120553
adam8	2.25183	0.0344046
LOC100708589	2.25409	0.0492927
LOC100691815	2.25574	0.00361699
plek	2.26208	0.00406059
LOC100700996	2.26373	0.0136085
parm1	2.26626	0.0406489
LOC100709217	2.26649	0.00935859
LOC100710567	2.26656	0.0497852
tmem179b	2.26735	0.00297217
sh3tc1	2.26837	0.0185908
LOC109201769	2.27537	0.0148919
LOC100692482	2.27541	0.0143001
LOC100708275	2.28428	0.00582016
LOC100694194	2.2846	0.0307672
LOC100708715	2.28707	0.02282
crtam	2.28764	0.0256968
LOC100709882	2.28818	0.0169584
LOC100702295	2.29002	0.0377759
erap2	2.29102	0.0179089
LOC100691079	2.2939	0.016594
LOC102083214	2.29624	0.00406059
LOC102076226	2.29641	0.039583
LOC100693393	2.29715	0.0234564
LOC100698635	2.30134	0.0326461
LOC102076045	2.30171	0.00371399
LOC109199618	2.30738	0.0437976
LOC100693633	2.30945	0.0495603
LOC102083118	2.32057	0.00624665
LOC100702230	2.32079	0.0188095
LOC100705945	2.32086	0.0243303
lcp1	2.32407	0.00140358
LOC100709944	2.3248	0.0441481
gpr18	2.32517	0.00772558
LOC100698713	2.32671	0.00895079
LOC100700820	2.33104	0.0104023
themis2	2.33179	0.0132626
lpxn	2.33231	0.00670852
LOC112846305	2.33403	0.0464544
LOC100710555	2.33615	0.00139619
LOC100691336	2.34563	0.00145202
cd83	2.34666	0.0024166
gypc	2.35004	0.0179089
LOC102082926	2.35174	0.00538464
LOC102078651	2.35448	0.039583
LOC109202343	2.35453	0.0136085
LOC106097974	2.35635	0.021277
LOC100711992	2.35774	0.00518592
LOC100708386	2.36232	0.00591782
LOC100710749	2.36599	0.00206856
gcnt4	2.36832	0.0169584
LOC100702646	2.3697	0.00980709
LOC102082029	2.37454	0.00307419
LOC102078975	2.37512	0.00461175
LOC100694338	2.38253	0.00206856
cfp	2.39237	0.0380441
LOC100690676	2.39376	0.00789107
LOC100694844	2.3947	0.0442903
LOC102075787	2.39668	0.0250929
LOC100702220	2.39928	0.00634281
calhm6	2.40141	0.0269475
LOC102079945	2.40388	0.0437771
LOC100712218	2.40454	0.0443875
LOC109202494	2.40874	0.00286298
cxcr4	2.40935	0.0233828
LOC100700947	2.41019	0.0023584
LOC102076796	2.41294	0.00851807
LOC100692483	2.41472	0.00174296
LOC100700187	2.41474	0.0169584
LOC106096629	2.41687	0.0437976
LOC112841642	2.41951	0.021277
LOC109201199	2.42425	0.0319737
LOC102076210	2.42902	0.0133456
LOC100690065	2.43233	0.00245628
LOC100699573	2.4333	0.02282
LOC100701163	2.43542	0.00106574
LOC102080448	2.43881	0.0492751
LOC109202538	2.43896	0.011481
samsn1	2.44748	0.00256445
LOC100690844	2.46266	0.0144556
LOC100703957	2.47036	0.030874
LOC102083165	2.47124	0.00245628
tnip2	2.47152	0.0237214
LOC100709195	2.47275	0.0219955
capg	2.47319	0.00245628
LOC100699533	2.47358	0.0153172
LOC100703036	2.47957	0.0182425
LOC100710222	2.48215	0.041243
irf8	2.48535	0.00159052
LOC100695783	2.48587	0.0218571
LOC100712379	2.48749	0.00485885
LOC100695865	2.4885	0.00480491
tmem268	2.49275	0.0158352
LOC100695758	2.49924	0.00585304
LOC106096470	2.50462	0.0189151
LOC100697970	2.50547	0.00250937
LOC100694634	2.50752	0.012915
LOC109203202	2.50903	0.0200192
LOC102076783	2.51483	0.0157837
LOC109199769	2.51678	0.0313887
bcl3	2.52323	0.022587
LOC100708629	2.52695	0.0043343
LOC100694706	2.52818	0.00414291
LOC109201200	2.53802	0.0372198
LOC109194754	2.54291	0.0330803
LOC100693604	2.54556	0.0245219
glipr1	2.54598	0.00929637
LOC109195657	2.55011	0.0222012
tlr2	2.55427	0.0332933
LOC100690378	2.55846	0.00380432
LOC100690644	2.56689	0.000704591
LOC102079007	2.57228	0.0371786
LOC109199365	2.57817	0.0175879
LOC100699897	2.57953	0.0330803
LOC102080759	2.58075	0.0308024
LOC109195259	2.58337	0.0368344
LOC100709600	2.5863	0.0100058
LOC100699880	2.58788	0.0119551
atf3	2.59008	0.0269456
LOC102079331	2.59221	0.00466721
LOC102082677	2.59691	0.0143062
LOC102077341	2.6044	0.0169584
LOC100696942	2.60962	0.0105935
LOC109204230	2.61228	0.0145338
LOC100710185	2.61343	0.0130993
LOC100706008	2.63532	0.0433013
LOC100695678	2.63619	0.0187341
plin2	2.63807	0.00577905
LOC100692000	2.64773	0.00339317
LOC109196228	2.6485	0.00320777
LOC100701202	2.64868	0.00424033
LOC100705310	2.65134	0.00139619
dram1	2.66638	0.00338619
LOC100697780	2.67009	0.0165272
LOC102081783	2.67183	0.0381956
LOC100697461	2.67952	0.0250313
LOC100710722	2.68065	0.00771615
LOC109197588	2.68484	0.0123231
LOC100699941	2.69724	0.000130004
LOC100705711	2.69833	0.00272534
LOC100693306	2.69948	0.0188708
ncf1	2.70029	0.00406059
LOC109199915	2.70133	0.0114097
LOC112847171	2.70916	0.0332853
LOC100693091	2.71301	0.0105538
LOC102080920	2.7159	0.0124986
LOC100692609	2.7267	0.0186826
LOC100705069	2.72924	0.00250937
LOC100699119	2.73122	0.0492927
mmp19	2.73816	0.0153172
LOC100707044	2.74093	0.0200192
LOC109202520	2.75667	0.0136085
LOC102077352	2.75926	0.0204075
LOC100698833	2.75944	0.0148919
LOC102078754	2.76186	0.00293502
LOC112846230	2.76239	0.00902273
LOC102080998	2.76763	0.00426725
LOC100693994	2.76855	0.0243929
LOC100690282	2.787	0.00999793
LOC109199620	2.78972	0.0324742
LOC100693806	2.79001	0.00951324
LOC109204585	2.80095	0.00532181
LOC109202426	2.81079	0.0112261
tmem154	2.81097	0.0178474
LOC100689715	2.81534	0.00207658
LOC102080122	2.8162	0.0293144
LOC100697253	2.81911	0.0273734
LOC109202405	2.82071	0.0145378
qprt	2.82506	0.00206856
ctsh	2.83019	0.000704591
LOC100690258	2.83639	0.0434575
LOC100695394	2.84061	0.0190678
LOC100709320	2.84332	0.00206856
LOC100694460	2.84361	0.00206856
acp5	2.84684	0.0383006
LOC102082760	2.84776	0.0326158
LOC106098922	2.8516	0.0297056
LOC100697620	2.85974	0.00837676
LOC100697071	2.86493	0.02724
LOC100707985	2.87332	0.046597
LOC100690617	2.88336	0.0245219
cmklr1	2.89158	0.00485038
LOC100693013	2.89481	0.0385827
ctsz	2.9031	0.00036368
LOC109194460	2.91101	0.0149256
degs2	2.91245	0.0494182
LOC109199371	2.91417	0.030671
LOC100699713	2.92122	0.00456489
LOC100708026	2.92314	0.000704591
LOC100703709	2.9244	0.0143062
LOC100711419	2.94157	0.0031059
LOC106098620	2.94536	0.0255445
LOC100696571	2.95414	0.0151952
LOC100695417	2.95813	0.0250929
LOC100691705	2.96623	0.0257935
LOC100707775	2.98257	0.000704591
LOC100700026	2.98405	0.0188708
LOC100693932	2.98671	0.00281579
pld3	2.99442	0.00139619
LOC109202407	2.99445	0.029053
LOC102076198	3.003	0.0178652
LOC100692477	3.00723	0.0157837
batf3	3.02248	0.00652268
LOC100712390	3.02339	0.0179089
LOC100695613	3.0258	0.0467402
LOC102081387	3.02929	0.0173979
LOC100693028	3.03906	0.00732894
LOC109204207	3.04235	0.0465929
LOC112845537	3.04312	0.0474932
LOC109195439	3.04639	0.00577905
LOC102083076	3.06458	0.0169584
LOC100703681	3.06739	0.0102379
LOC109201947	3.07128	0.0138998
LOC100691693	3.07526	0.00742487
LOC112843957	3.07532	0.00658843
LOC100691327	3.07575	0.0127683
LOC109194448	3.076	0.00748561
LOC100693160	3.08498	0.0412647
LOC100692791	3.09842	0.0020356
LOC100695871	3.10421	0.00398317
LOC100699108	3.10431	0.0128594
LOC102079796	3.11161	0.0169584
LOC100708802	3.12183	0.0034693
LOC109194312	3.12254	0.00206856
LOC102079306	3.1276	0.00926603
tfec	3.13132	0.011068
LOC100692277	3.13352	0.0357067
LOC100701614	3.13851	0.0138766
LOC100712210	3.14031	0.00380432
pkp3	3.14978	0.0406489
LOC112843272	3.15327	0.0400267
LOC100698242	3.1568	0.0114783
LOC100708952	3.15837	0.0462975
LOC100691798	3.16476	0.00395952
LOC100702023	3.1661	0.0379998
LOC100690680	3.16661	0.00634281
LOC100699395	3.17595	0.00631233
ctsc	3.17751	0.000704591
LOC100691311	3.18362	0.00895686
LOC100695256	3.1907	0.00523662
LOC102077102	3.20082	0.00748561
LOC100703105	3.20514	0.00335635
LOC100700078	3.22065	0.00902273
LOC102075872	3.22599	0.00338619
agtrap	3.25703	0.00921516
LOC100699870	3.26174	0.0143062
LOC112841658	3.27384	0.0169584
LOC102082261	3.27429	0.0156943
LOC102075542	3.27492	0.0183197
LOC100702519	3.27568	0.000712735
mlkl	3.28692	0.00553687
LOC109202406	3.29247	0.0105935
kynu	3.32806	0.00540866
ptx4	3.33058	0.0309637
LOC100709660	3.33495	0.0319737
LOC100709747	3.3377	0.00206856
LOC100701965	3.34461	0.0453312
LOC112848128	3.34577	0.0486519
ace2	3.34999	0.0340954
LOC112843813	3.35127	0.00424033
LOC102076638	3.36438	0.0343456
LOC100705431	3.36932	0.0020413
LOC102076461	3.37693	0.0435844
LOC100689812	3.38129	0.0143062
LOC100703682	3.40318	0.0485096
LOC100690534	3.42484	0.0404587
LOC100711586	3.43608	0.0249121
LOC102081666	3.44517	0.00269456
LOC100712069	3.45202	0.00812188
LOC100697699	3.45325	0.00269456
LOC100690186	3.4568	0.0120802
hpse	3.46264	0.00324045
LOC102083335	3.47216	0.00894375
LOC100706937	3.48437	0.0101142
LOC100696071	3.50218	0.000704591
slc7a11	3.50743	0.0182889
LOC100690251	3.51563	0.0163523
LOC100701533	3.54886	0.0376326
LOC100699932	3.55935	0.016605
LOC102077789	3.56858	0.00782723
LOC106098214	3.57394	0.0127258
LOC100696610	3.57942	0.00522711
LOC100695019	3.58285	0.000704591
LOC102077350	3.58878	0.0200192
LOC100695711	3.59037	0.00406059
csf3r	3.63905	0.00128689
LOC100711230	3.64464	0.000704591
steap4	3.66922	0.0185632
LOC100708364	3.67198	0.00925564
LOC102083278	3.69143	0.00320306
LOC109202044	3.72064	0.00292745
LOC106097120	3.72332	0.0214207
LOC106098158	3.73579	0.00281579
LOC100702894	3.74717	0.00297217
LOC100712560	3.78492	0.0169525
LOC102075685	3.82416	0.0243134
ctsk	3.84899	0.0200613
marco	3.86991	0.00134591
LOC100702455	3.92912	0.0193362
LOC109203201	3.95432	0.0404587
LOC100711589	3.96252	0.00269976
LOC100701722	3.96583	0.00433504
LOC100708387	3.9696	0.00269456
LOC100701841	3.97566	0.0169584
LOC100693001	4.05671	0.00711507
LOC100692471	4.05751	0.0191033
LOC100702360	4.05847	0.00772558
LOC109204854	4.08381	0.000704591
LOC100700034	4.08927	0.00589379
otol1	4.09331	0.0133047
LOC100704190	4.10003	0.0138766
LOC109194644	4.12074	0.0169584
LOC100698871	4.12086	0.0151952
LOC100708682	4.13764	0.0116194
LOC100706504	4.18032	0.00269456
LOC100699270	4.19729	0.0119551
LOC100702660	4.20064	0.00789107
LOC102078335	4.23224	0.0394227
ptgs2	4.29797	0.0297056
LOC100709278	4.31289	0.00685351
LOC100534578	4.32576	0.00336192
LOC100693084	4.32959	0.00550549
LOC100702768	4.336	0.0157339
LOC100698992	4.38651	0.0224572
LOC100710510	4.40073	0.0111263
LOC100692931	4.40637	0.00424033
LOC102082517	4.42823	0.00226932
LOC100705351	4.48927	0.00991841
LOC102082606	4.49113	0.0305276
LOC106099003	4.51539	0.0126227
LOC109196533	4.52785	0.046291
LOC100698188	4.55342	0.000704591
LOC100703919	4.59542	0.000947974
gpnmb	4.71777	0.0229702
LOC109196996	4.74122	0.00719109
LOC100705883	4.77157	0.00256445
LOC102078117	4.78771	0.00751273
LOC100702094	4.84901	0.00861623
LOC100692629	4.86611	0.00652268
il-8	4.90058	0.00902811
LOC109195856	4.91731	0.0114289
LOC102082425	4.94313	0.012915
LOC109194501	4.9624	0.0250929
LOC100697299	4.97302	0.0020356
LOC100710777	4.99806	0.00281579
LOC102078911	5.01154	0.0327627
LOC100695800	5.03148	0.0245949
LOC100700523	5.07108	0.00414291
tp53i3	5.08015	0.00398317
LOC109196647	5.09049	0.0041351
LOC100697736	5.23664	0.0151609
LOC100689992	5.29776	0.00424033
LOC102080526	5.31973	0.0232735
LOC100707066	5.39306	0.0379229
LOC100693506	5.39703	0.0460972
LOC102079998	5.44901	0.0435844
LOC102079644	5.47008	0.0375766
LOC100690935	5.52289	0.00483605
LOC100700788	5.74444	0.00256445
LOC100706287	5.83726	0.00723189
snx10	6.21258	0.00980709
LOC102082023	6.31158	0.0122614
LOC100710283	6.64118	0.00722617
LOC100703315	7.63567	0.0243134
granulin	7.80261	5.84699e-05

## Sheet: SA8-UEL vs SA10-UEL
COMPARATIVE TRANSCRIPTOME ANALYSIS REVEALS A SEROTYPE-SPECIFIC IMMUNE RESPONSE IN NILE TILAPIA (Oreochromis niloticus) INFECTED WITH Streptococcus agalactiae
Gene	logFC	adj.P.Val
LOC100689985	-4.24034	0.0471809
LOC102079007	-3.95178	0.00418471
LOC100534396	-3.9329	0.00197388
dgat2	-3.44044	0.0057598
LOC109200603	-3.40171	0.0275511
LOC100710151	-3.35928	0.0471809
LOC100695889	-3.06965	0.0282528
LOC100704059	-3.02741	0.0271918
dlx1	-2.9904	0.0443662
LOC106098922	-2.95646	0.00824629
LOC100711364	-2.94539	0.00153706
LOC109201181	-2.88723	0.0093416
LOC102080222	-2.86021	0.0320773
LOC100700376	-2.85939	0.0254179
LOC100693385	-2.77287	0.00922568
LOC100701437	-2.74393	0.00593009
LOC106097177	-2.6618	0.00204959
LOC100696603	-2.64814	0.00317196
LOC109196000	-2.61291	0.0354859
LOC100697616	-2.589	0.00369365
LOC102078778	-2.57552	0.013517
dlx2	-2.56781	0.0216349
LOC100704419	-2.54169	0.00868288
LOC100693075	-2.51403	0.0188695
LOC100705504	-2.51326	0.0253951
LOC106097125	-2.50045	0.011294
LOC109204725	-2.48986	0.00762633
dlx5	-2.44616	0.0265087
LOC102075743	-2.44538	0.0363604
LOC100701514	-2.42626	0.0122366
LOC100707803	-2.39833	0.0456581
LOC109199620	-2.39648	0.0124028
LOC100701068	-2.38892	0.0361139
LOC109194269	-2.37716	0.0223524
vwde	-2.372	0.00635977
LOC109200628	-2.34689	0.0328024
LOC100692161	-2.34242	0.0337414
LOC109201627	-2.31663	0.00707303
neurod4	-2.30815	0.00602297
LOC100708277	-2.29689	0.0421165
gapdh	-2.29101	0.00310292
LOC100691162	-2.28753	0.0236689
gpd1	-2.26966	0.00197388
LOC100705765	-2.24127	0.041545
LOC100698344	-2.22448	0.0291327
matn3	-2.21489	0.0109822
LOC100696004	-2.19356	0.00649576
LOC100708615	-2.1934	0.0491143
LOC100709614	-2.17877	0.0452259
fgf22	-2.17077	0.0258542
pou4f2	-2.163	0.0369417
LOC100691355	-2.15977	0.0375131
tatdn2	-2.14532	0.00287662
pax7	-2.13556	0.0423255
LOC102082472	-2.10831	0.0495221
LOC100690426	-2.10739	0.011009
LOC100705245	-2.09885	0.0185028
sox14	-2.08668	0.0340469
synpr	-2.08291	0.0278776
LOC100700541	-2.0792	0.00641026
wnt3a	-2.04354	0.0232704
clul1	-2.04305	0.045935
LOC102080938	-2.03368	0.0230182
gpr17	-2.02117	0.00197388
sox1	-2.01996	0.0464582
LOC106096974	-2.0189	0.0476934
LOC100700040	-1.99627	0.0207977
foxn4	-1.98791	0.0224303
LOC100694465	-1.98445	0.0227716
LOC100712198	-1.97818	0.0376999
LOC100704356	-1.96608	0.00257076
LOC102081231	-1.95595	0.0334785
LOC100708265	-1.95292	0.0188602
LOC100711089	-1.94948	0.0194846
LOC100704762	-1.94329	0.030541
LOC109204381	-1.93918	0.0233922
LOC102077740	-1.92899	0.00156954
barhl2	-1.92379	0.0333469
LOC100695998	-1.91628	0.0460083
LOC100710422	-1.91137	0.0330047
LOC100701807	-1.91135	0.0200219
lhx2	-1.89891	0.0151493
LOC112847171	-1.89475	0.0334343
LOC112841665	-1.8942	0.0163952
ush2a	-1.89109	0.00466071
LOC100690597	-1.88974	0.0145138
LOC100708247	-1.87922	0.0401672
LOC109204494	-1.87839	0.0343655
LOC100712246	-1.87775	0.042031
LOC100696024	-1.87257	0.0144059
LOC100697498	-1.86701	0.0126527
LOC109203765	-1.86682	0.0357921
LOC112847337	-1.86447	0.0132489
LOC100702376	-1.86311	0.00540429
LOC100703516	-1.85358	0.0315237
LOC100712082	-1.8527	0.0453448
LOC100706613	-1.83344	0.0127999
LOC100705868	-1.83004	0.0259084
LOC100696132	-1.82903	0.0113676
tal2	-1.81164	0.0377676
LOC109194375	-1.80541	0.0357477
hebp1	-1.80044	0.0369189
LOC100692271	-1.79527	0.0289611
igf1	-1.79293	0.00172399
LOC100700439	-1.79252	0.026238
LOC102080855	-1.79142	0.0498589
LOC100690633	-1.78839	0.0406676
LOC100698477	-1.77817	0.026921
LOC100700637	-1.77806	0.0174436
LOC102082590	-1.778	0.0154694
LOC100704338	-1.77674	0.00535343
LOC100693012	-1.77008	0.0180313
iapp	-1.76887	0.0280479
LOC100696095	-1.76793	0.00296008
LOC109194246	-1.76622	0.0351934
LOC100691904	-1.76227	0.0053808
LOC100699775	-1.75942	0.0158497
LOC100709107	-1.75864	0.0187612
emx2	-1.75433	0.0483444
LOC100691894	-1.75166	0.0490216
LOC100690390	-1.74507	0.0110421
LOC100691535	-1.74315	0.0344847
lgi2	-1.72584	0.00873861
LOC100709027	-1.71922	0.00839685
LOC100690289	-1.7126	0.0334945
LOC100699699	-1.71072	0.0308071
LOC100694792	-1.70277	0.0151761
dhrs3	-1.69483	0.00944055
LOC100708178	-1.68723	0.040353
slc13a3	-1.67446	0.00439943
gabrg3	-1.6724	0.018941
LOC100699135	-1.67056	0.0156697
LOC100707431	-1.66892	0.0317832
LOC100711636	-1.66856	0.00396455
LOC100701542	-1.66836	0.0263463
LOC112847796	-1.65995	0.011977
LOC100704667	-1.65972	0.0192059
LOC100691765	-1.64601	0.00971395
LOC100697245	-1.64129	0.030299
LOC100707576	-1.63699	0.0226639
LOC100697399	-1.63323	0.0234617
LOC100701799	-1.63212	0.026393
LOC100706716	-1.62385	0.0154694
LOC100707162	-1.62216	0.00246251
hapln4	-1.61886	0.00903616
ggt1	-1.61637	0.0122476
LOC100706991	-1.61561	0.0229038
LOC102078936	-1.61413	0.0336421
LOC102077087	-1.60861	0.021661
LOC100693232	-1.60354	0.0177379
epha5	-1.5996	0.0218339
LOC100709839	-1.59813	0.0170574
pou6f2	-1.58765	0.0195121
dio2	-1.58511	0.0154752
LOC100698959	-1.58357	0.0475005
LOC100707068	-1.58357	0.00711382
grm2	-1.58148	0.047986
LOC100706093	-1.58099	0.0053808
LOC102081326	-1.57418	0.00799385
LOC106098917	-1.57179	0.0468215
ccna1	-1.57156	0.00424886
LOC100693425	-1.57038	0.0123679
plac8l1	-1.56115	0.0118222
LOC109194352	-1.55961	0.0154146
LOC100710487	-1.55884	0.00469372
LOC100698256	-1.55733	0.048417
LOC100710099	-1.5571	0.00287662
htr3b	-1.55456	0.00701555
LOC100699110	-1.55286	0.0479557
LOC100707060	-1.54444	0.0117133
satb2	-1.54423	0.0186527
LOC102082380	-1.54155	0.0339096
LOC100711777	-1.53953	0.00858412
LOC100700435	-1.53869	0.00390632
LOC100694292	-1.53866	0.0335919
LOC100703154	-1.53626	0.0128499
rxfp1	-1.53502	0.01125
LOC100699011	-1.5308	0.0288422
LOC100703448	-1.52639	0.0204336
LOC100693335	-1.52493	0.00745989
LOC100703622	-1.51551	0.035124
LOC100697186	-1.51321	0.0075154
LOC112843505	-1.51185	0.0292369
pth1r	-1.50976	0.011663
LOC100710557	-1.50975	0.0288279
LOC100709163	-1.50706	0.0144059
gata3	-1.50392	0.0401407
LOC100701962	-1.49633	0.038513
LOC100705502	-1.4919	0.0268213
LOC106096419	-1.49117	0.010567
LOC100704017	-1.48926	0.0133654
LOC100702972	-1.48471	0.0496629
LOC100711600	-1.48438	0.00781159
LOC100694851	-1.48394	0.0337414
naaladl2	-1.48322	0.0338031
hs3st5	-1.4829	0.00562439
LOC100699467	-1.47602	0.00926493
LOC100693371	-1.46961	0.0192108
LOC100704492	-1.46445	0.0174784
prss35	-1.46274	0.00852404
LOC100694912	-1.45897	0.00345335
LOC100712200	-1.45658	0.0322268
lg12h2orf81	-1.45269	0.0310313
LOC109194795	-1.45262	0.0213138
lg13h6orf118	-1.45151	0.038513
LOC100702663	-1.44933	0.0125049
LOC100693338	-1.44757	0.0223236
LOC100707598	-1.44688	0.0154752
adamts18	-1.44283	0.00513166
LOC100696849	-1.4375	0.0486651
LOC102082595	-1.43647	0.0329911
LOC100697765	-1.43226	0.0407849
tmem45b	-1.43166	0.0152954
LOC100697769	-1.4294	0.0361246
LOC100711823	-1.42889	0.0307305
LOC100699275	-1.42678	0.0452089
LOC100707037	-1.42385	0.0266376
LOC100697313	-1.42249	0.0120515
samd10	-1.41879	0.00581215
LOC100709490	-1.41622	0.0383542
LOC100702165	-1.41482	0.0413561
nr5a2	-1.41439	0.0328643
cachd1	-1.41348	0.0137867
th	-1.40997	0.00821458
LOC100707370	-1.40418	0.0455785
ddo	-1.40096	0.0386751
LOC109195149	-1.39908	0.0104705
LOC100699983	-1.39441	0.012147
rorb	-1.39331	0.0295143
LOC100707167	-1.39105	0.0107829
LOC100695957	-1.38852	0.0230612
LOC100691042	-1.3873	0.00464869
LOC100709878	-1.38391	0.00542478
LOC100700963	-1.37661	0.0257938
LOC106098508	-1.37464	0.0498156
LOC100702425	-1.37413	0.0275824
cfap221	-1.37239	0.0116363
fgfr2	-1.37073	0.00197388
LOC109194259	-1.36963	0.0332506
LOC109194403	-1.3693	0.00357713
LOC100701325	-1.36791	0.0444407
LOC100704388	-1.36743	0.019472
LOC100693932	-1.36675	0.0273699
LOC106097144	-1.36656	0.0198205
lg11h7orf31	-1.35829	0.0105158
LOC100699429	-1.35584	0.00357713
LOC100702809	-1.35552	0.049034
cacna1d	-1.35536	0.0469623
LOC100697078	-1.35435	0.00786485
cpne9	-1.35136	0.00618131
LOC100700019	-1.3497	0.00916943
LOC109196933	-1.34909	0.0365594
LOC100703466	-1.34778	0.0419688
LOC102082188	-1.34771	0.0245983
LOC100710201	-1.34363	0.0173626
LOC109200613	-1.34345	0.0243124
LOC100695266	-1.34235	0.0214949
LOC100700364	-1.33902	0.0181805
LOC100709061	-1.33817	0.0101676
LOC100695984	-1.33758	0.0199956
LOC102082725	-1.33389	0.00383847
LOC100534513	-1.33056	0.0165926
LOC100700441	-1.32989	0.0126738
LOC100707391	-1.32826	0.0122476
mrap2	-1.3268	0.0046279
LOC109194660	-1.32603	0.00782508
LOC102080679	-1.32366	0.00607558
lg6h22orf23	-1.32142	0.0452037
LOC100690738	-1.31538	0.0464563
LOC100704665	-1.31383	0.0153598
LOC100701797	-1.31305	0.00661178
LOC102079696	-1.30825	0.0240534
LOC100697135	-1.30778	0.00983087
LOC100702893	-1.30312	0.005628
otof	-1.3029	0.0276884
LOC100702182	-1.29973	0.025365
cltrn	-1.29936	0.00796506
cplx3	-1.29806	0.0239418
LOC100692221	-1.29662	0.0384037
LOC100695636	-1.288	0.0183359
LOC100696396	-1.28589	0.0105324
LOC100705767	-1.28361	0.0292443
col7a1	-1.28199	0.00576162
LOC102075648	-1.28189	0.0126768
LOC100707722	-1.28142	0.0184164
col10a1	-1.2811	0.0132558
ttc34	-1.28042	0.0315789
insm1	-1.275	0.0278746
LOC100701177	-1.27289	0.0396394
fst	-1.27127	0.00197388
LOC106096603	-1.27069	0.0411596
LOC100709438	-1.26989	0.0122446
enpp2	-1.26984	0.0321234
LOC100701060	-1.26908	0.0199512
ick	-1.26906	0.00232543
slc12a1	-1.2686	0.0111712
LOC100704191	-1.26768	0.019569
LOC100710602	-1.26588	0.0164829
podn	-1.26236	0.0193286
LOC100689962	-1.25584	0.0215789
LOC100700978	-1.25576	0.00388885
LOC100711263	-1.25449	0.0448614
myo18b	-1.25184	0.00602297
hs3st4	-1.25128	0.0255024
LOC100695035	-1.24942	0.0262819
LOC102080748	-1.24889	0.0408692
LOC102079651	-1.24853	0.0442972
LOC100702995	-1.24827	0.00722559
LOC102080591	-1.24451	0.0367148
LOC106096539	-1.24373	0.0488616
zmat4	-1.23991	0.00930881
tp73	-1.23983	0.00644358
LOC100699985	-1.23931	0.0321234
LOC102077468	-1.23664	0.0108091
slc17a6	-1.23639	0.0198522
LOC100698193	-1.23231	0.00283968
LOC112846611	-1.2321	0.0122476
rsph14	-1.23199	0.0207425
lgr5	-1.23124	0.0114932
LOC100704070	-1.23058	0.00213358
lhx5	-1.22916	0.0115403
LOC100708027	-1.22722	0.00894207
LOC100709205	-1.22522	0.0337414
cabp7	-1.22519	0.0261615
LOC100695139	-1.22424	0.0270353
lmo3	-1.22184	0.0132558
LOC100704442	-1.22103	0.0490316
LOC100692094	-1.22071	0.0466652
LOC100697329	-1.22059	0.0481694
LOC100704359	-1.21959	0.0499244
LOC106096454	-1.21869	0.0109947
LOC100705246	-1.21763	0.0392543
LOC100702423	-1.21617	0.00911342
LOC100709700	-1.21504	0.0468674
ghr1	-1.20948	0.0213481
LOC100706047	-1.2089	0.0311055
LOC100699367	-1.20852	0.0158305
LOC100703774	-1.20837	0.0425177
LOC100709849	-1.20697	0.0055275
caskin2	-1.20656	0.0433687
pcdh8	-1.20613	0.0399921
LOC100707278	-1.20514	0.00782508
LOC100698825	-1.20483	0.011008
egfl6	-1.20379	0.0266956
gsta	-1.2009	0.00327867
LOC100692942	-1.19874	0.0106596
LOC100703485	-1.19756	0.0419958
LOC100691128	-1.19713	0.0383487
LOC100702647	-1.19593	0.0199956
LOC100691862	-1.1938	0.0421165
LOC100702007	-1.19371	0.0102295
nr0b1	-1.19302	0.018465
col16a1	-1.19215	0.00296008
LOC100697477	-1.19053	0.0120568
LOC100696040	-1.18774	0.0139049
LOC100704480	-1.18711	0.00192184
atp1b4	-1.18356	0.00287662
LOC100693678	-1.18225	0.0154006
chrna5	-1.18188	0.0214486
shisa3	-1.18109	0.0260452
LOC102080397	-1.1806	0.0460409
rsph1	-1.18033	0.0179706
LOC100701643	-1.17913	0.00926588
LOC100708203	-1.17749	0.00213358
wdr27	-1.17159	0.0199368
LOC100709969	-1.16991	0.0115168
LOC100692412	-1.16922	0.0135432
LOC100708195	-1.16871	0.0268003
galnt17	-1.15947	0.012565
LOC100691888	-1.1593	0.0199956
LOC100703268	-1.15829	0.00514459
LOC100692941	-1.15457	0.0498914
LOC100691382	-1.15391	0.00773913
pou3f1	-1.15321	0.0219693
LOC100707272	-1.15271	0.018465
msrb2	-1.15211	0.0203255
grin3b	-1.1503	0.015754
col13a1	-1.1501	0.00731535
LOC100695821	-1.14679	0.049809
necab2	-1.1427	0.0107302
sh3tc1	-1.14255	0.043647
plxna4	-1.14077	0.0278776
LOC109194248	-1.13938	0.037024
LOC100705788	-1.13831	0.0376999
LOC102078812	-1.13637	0.0409334
foxp2	-1.13519	0.0312453
myorg	-1.13443	0.00684403
mei1	-1.1344	0.00372974
LOC100693748	-1.13257	0.0152074
LOC100690567	-1.13152	0.0108142
gjd2	-1.13148	0.0128037
LOC100711030	-1.12907	0.00854149
lrguk	-1.12862	0.034274
LOC100706931	-1.12449	0.00602297
LOC100694690	-1.12363	0.0152074
LOC106098933	-1.12282	0.00345335
LOC100710500	-1.12219	0.0307305
foxb1	-1.12055	0.034202
trim67	-1.11635	0.00529344
LOC100712369	-1.11631	0.0135432
kctd15	-1.11582	0.0158497
LOC100704088	-1.11453	0.010578
LOC100690240	-1.11387	0.00692785
LOC100703355	-1.11372	0.0266387
mpped1	-1.11323	0.0425606
LOC100701086	-1.11279	0.00384648
LOC100707262	-1.1126	0.0149301
LOC100698304	-1.11236	0.0194846
LOC100709340	-1.11213	0.0174994
LOC102077688	-1.1112	0.00471309
LOC100690133	-1.10902	0.0087637
LOC109202905	-1.10821	0.0158394
LOC100704028	-1.10324	0.00671161
LOC100705941	-1.10243	0.0478186
LOC100695922	-1.10141	0.0113938
LOC100703097	-1.1013	0.0109623
LOC100708222	-1.1006	0.00471188
LOC100691642	-1.10016	0.0142451
epha3	-1.09881	0.0145596
LOC100699687	-1.0973	0.00444788
LOC100703109	-1.0949	0.00471309
LOC100707308	-1.09294	0.0307724
tcf7l2	-1.09126	0.0318078
LOC102078207	-1.09046	0.0436575
LOC100697557	-1.08927	0.0272113
rhag	-1.08909	0.0248219
LOC100706692	-1.08885	0.039043
htr2a	-1.08785	0.0341587
LOC100708169	-1.08673	0.0469623
LOC100697920	-1.0857	0.0337769
LOC100691717	-1.08404	0.0110104
LOC100702339	-1.08392	0.0375489
LOC100695575	-1.08275	0.0117292
necab1	-1.08033	0.0122373
LOC100708902	-1.08027	0.00580403
LOC100701748	-1.07828	0.0122366
ahrr	-1.07799	0.0182713
LOC100712088	-1.07637	0.00300878
tmem229a	-1.07633	0.0253003
LOC102082974	-1.0761	0.0120847
LOC100705513	-1.07596	0.0117133
nmbr	-1.07342	0.0159056
dnah5	-1.07333	0.0286291
LOC100694732	-1.07324	0.0218054
LOC100707136	-1.07304	0.0379183
LOC100695085	-1.07269	0.0193102
dnah10	-1.07258	0.00926588
LOC100701884	-1.0725	0.0191752
LOC100694359	-1.07026	0.00492042
LOC100704748	-1.07021	0.00965994
LOC100697129	-1.07011	0.00699899
tex9	-1.06962	0.0297692
slc39a12	-1.06915	0.0249814
LOC100696641	-1.06893	0.0168722
LOC100693195	-1.06704	0.0358616
LOC100699402	-1.06477	0.0156038
entpd2	-1.06294	0.00985439
robo4	-1.06196	0.0060158
LOC102080374	-1.06109	0.0170412
LOC100696723	-1.06105	0.0266446
acsbg1	-1.06069	0.0113338
megf10	-1.06068	0.046368
zdhhc2	-1.06049	0.00759868
LOC100700775	-1.0601	0.0297692
cacna1g	-1.05942	0.0275511
plch2	-1.05902	0.0118136
LOC100702771	-1.05816	0.011008
LOC100702199	-1.05792	0.0141224
LOC100708977	-1.05683	0.0264596
LOC100710805	-1.05641	0.0159511
LOC100704853	-1.05613	0.0363604
LOC100705885	-1.05606	0.0135413
usp28	-1.05595	0.0245939
LOC100702950	-1.05571	0.0147545
LOC100702671	-1.05406	0.00495509
mrc1	-1.05386	0.00896819
sema3f	-1.05309	0.0113179
fam163a	-1.05263	0.0483787
LOC100694185	-1.05225	0.00776937
slc5a5	-1.05035	0.0464806
2011-03-01	-1.04989	0.0193305
raly	-1.04922	0.0231738
LOC100702629	-1.04847	0.0127934
lhx9	-1.04701	0.0278776
LOC100693416	-1.04697	0.0383483
LOC100712525	-1.04679	0.0383739
emid1	-1.04637	0.0126444
LOC100697562	-1.0461	0.011008
dnah9	-1.04601	0.00711382
LOC100711370	-1.04507	0.0303738
kirrel3	-1.0439	0.00754941
LOC100700554	-1.04305	0.0131839
LOC100709035	-1.04194	0.00294191
LOC100705871	-1.039	0.0312453
LOC100699220	-1.03889	0.0237666
znf608	-1.03829	0.00213358
frmd3	-1.0381	0.0163495
LOC100695501	-1.03773	0.0180091
cdh7	-1.03772	0.00490776
LOC100703324	-1.03758	0.0199147
LOC100703401	-1.03742	0.0132489
vwc2	-1.03699	0.0141218
slitrk6	-1.03595	0.016826
LOC100704523	-1.03424	0.0015573
tenm3	-1.03349	0.0187612
LOC100695017	-1.03313	0.0158497
LOC102082907	-1.03299	0.0149524
LOC100693657	-1.0327	0.00498675
LOC100697675	-1.03048	0.00679634
cspg5	-1.03031	0.0194463
ppp1r1a	-1.02989	0.0163456
lrrtm4	-1.02726	0.0271518
LOC100706642	-1.02716	0.00305217
nt5dc1	-1.02703	0.00505192
LOC100696183	-1.02696	0.0342408
LOC100705122	-1.02683	0.0245714
LOC100696943	-1.02644	0.00557353
LOC100712431	-1.02606	0.0337414
LOC100704743	-1.02602	0.0224746
nrn1l	-1.02507	0.00612504
LOC100689910	-1.02406	0.0489789
smoc2	-1.02297	0.042285
angptl3	-1.02241	0.00981041
drd3	-1.02228	0.0274982
LOC102076649	-1.02226	0.0294455
mcidas	-1.02218	0.0204433
LOC100691406	-1.02077	0.0471754
LOC100691546	-1.0207	0.0118222
LOC100534509	-1.02064	0.0286018
dhrs11	-1.01986	0.0239779
LOC100705687	-1.01924	0.0100469
LOC109201964	-1.01899	0.013517
LOC100701985	-1.01825	0.0278776
LOC100712080	-1.01808	0.00802621
LOC100707475	-1.01735	0.0126738
LOC100696343	-1.01644	0.0143466
vwc2l	-1.01544	0.0104879
nlgn1	-1.01485	0.0282638
LOC100692133	-1.01436	0.015088
LOC100711140	-1.01428	0.00971395
cfap46	-1.01384	0.00955244
LOC100711975	-1.01355	0.0233573
fgd1	-1.01253	0.0256664
LOC102081047	-1.01205	0.0195639
LOC100699266	-1.01176	0.0211728
rimbp2	-1.01171	0.0136486
pbx3	-1.01139	0.00965664
drc3	-1.00853	0.0257194
fndc5	-1.00853	0.0306387
olfm3	-1.00847	0.026673
LOC100700791	-1.00838	0.0207912
mtnr1a	-1.00837	0.0434576
LOC100695391	-1.00783	0.00900577
LOC100534577	-1.00751	0.0245687
rgs9	-1.00717	0.0438952
slc6a20	-1.00652	0.00471188
LOC100702300	-1.00626	0.0122476
LOC100701565	-1.00567	0.0158497
LOC100707419	-1.00512	0.00525899
LOC100699127	-1.00496	0.00671084
LOC100703400	-1.00448	0.0376022
fstl4	-1.00446	0.00822962
rtn4rl1	-1.00442	0.0112681
dab1	-1.00246	0.00562439
LOC112841745	-1.00232	0.0350586
sntg1	-1.00227	0.0111093
LOC100698167	-1.00197	0.0307664
LOC100692730	-1.00195	0.0317832
LOC100689797	-1.0015	0.0373169
LOC100696252	-1.00057	0.00745989
ier2	1.00003	0.00359805
LOC100704269	1.00112	0.0115741
LOC100706994	1.0013	0.00513166
tmco6	1.00131	0.00239479
LOC100692984	1.00144	0.0234716
LOC100702106	1.00156	0.0126537
LOC100695040	1.0021	0.0144807
LOC100706348	1.00278	0.00763782
LOC109201156	1.00414	0.0328024
snx24	1.00476	0.00914201
etv6	1.00552	0.0053808
LOC109200705	1.00594	0.0361751
rnf19b	1.00604	0.0198094
LOC100710037	1.00684	0.0338016
stat1	1.00696	0.00632734
phlda2	1.00739	0.00874369
exosc6	1.00848	0.00638481
bag2	1.00875	0.0328142
LOC100689902	1.00932	0.0460409
LOC100698188	1.00961	0.0126738
LOC100710866	1.01085	0.00534596
LOC100692564	1.01286	0.0041017
LOC100710442	1.01289	0.0275511
LOC106096446	1.01295	0.016194
cln5	1.01398	0.0221028
emb	1.01429	0.0383844
LOC100704597	1.01491	0.0388926
LOC100709730	1.01615	0.0221743
galns	1.01738	0.00983719
plk1	1.0175	0.0455007
cndp2	1.01805	0.005628
hk1	1.01843	0.00436298
tmem116	1.01874	0.042946
gk5	1.01898	0.00753713
cd200r1	1.01911	0.0337414
LOC100706731	1.01961	0.017253
LOC100696582	1.01981	0.00197388
pef1	1.02026	0.00734313
LOC109194461	1.02032	0.0342298
LOC100707375	1.02059	0.01125
LOC100700714	1.02061	0.012598
tmem256	1.02087	0.00330116
manf	1.02096	0.0158824
LOC100712062	1.02128	0.00411221
LOC100706045	1.02244	0.00458117
dph2	1.02276	0.00445148
mgst2	1.02294	0.0457476
dennd2d	1.02338	0.0158824
LOC102082348	1.02414	0.0055275
bri3	1.02471	0.0076878
pdlim1	1.02523	0.0109711
lrr1	1.02585	0.00390632
fosl2	1.02671	0.0295862
LOC100708296	1.02677	0.025713
LOC100705077	1.02715	0.0434775
arhgap45	1.02804	0.0131265
LOC112845192	1.02854	0.0131173
itga4	1.02887	0.0498593
LOC100691147	1.02888	0.0483492
mpp1	1.02888	0.00975156
cmklr1	1.02914	0.0392401
LOC100694276	1.0296	0.009747
LOC100703454	1.02984	0.00411221
LOC100696821	1.03022	0.0153366
LOC100691527	1.03038	0.00390632
LOC100711950	1.03073	0.00862615
LOC102082384	1.03092	0.0245687
LOC100710323	1.03122	0.0186527
LOC100705786	1.03143	0.0198787
LOC102077264	1.0317	0.00834383
lpin2	1.0327	0.00826118
slc16a10	1.0334	0.0076694
LOC109199679	1.03376	0.0076878
LOC100709870	1.03632	0.011508
LOC100695572	1.03645	0.00197388
gpr183	1.03656	0.0136134
LOC100692477	1.03708	0.0470886
cmtm3	1.03713	0.0132355
LOC100698985	1.03766	0.00180432
LOC112844887	1.03801	0.0205713
LOC100702953	1.03819	0.0040768
LOC100690881	1.03863	0.00367329
jpt2	1.03881	0.00432885
ikbke	1.04036	0.0115403
tbc1d5	1.04217	0.00752805
mettl18	1.04261	0.00471328
LOC100709600	1.04286	0.0257442
LOC100712562	1.04304	0.00608153
LOC100696265	1.04315	0.00390632
LOC100710418	1.04329	0.0040768
LOC112846510	1.04348	0.0140663
LOC100694645	1.04371	0.014452
LOC100700393	1.045	0.00536234
LOC100702553	1.04579	0.00926493
dnase2	1.04692	0.0337414
LOC100711191	1.04701	0.00204959
LOC100706228	1.04716	0.00965406
LOC100707634	1.04826	0.0162941
ugp2	1.04827	0.00156954
gss	1.04842	0.00396455
LOC100698670	1.05013	0.00695729
LOC102077683	1.05108	0.0288072
spata2l	1.05125	0.0146651
LOC100701705	1.0519	0.016877
LOC100705985	1.05192	0.0379154
LOC100711801	1.05341	0.00213358
LOC102077990	1.05504	0.00287662
LOC100695229	1.05508	0.00506524
LOC100692815	1.05529	0.0134198
LOC102081621	1.05614	0.019408
clcn7	1.0563	0.00390632
hmga2	1.05656	0.0373169
slc37a2	1.05695	0.00618131
LOC106098181	1.05753	0.0363957
rbck1	1.05758	0.0108361
ccnb1	1.05824	0.0494627
LOC100708638	1.05901	0.0260452
LOC100710883	1.05968	0.00728961
nod1	1.06107	0.0110421
LOC102078013	1.0617	0.0118222
LOC100702107	1.0622	0.00437602
xaf1	1.06275	0.022184
mars	1.06326	0.00261152
optn	1.06371	0.00490776
man2b1	1.06506	0.0058844
tradd	1.06515	0.00340964
LOC102080822	1.06581	0.0333469
LOC100706186	1.06602	0.00648838
LOC102079174	1.06701	0.0177379
LOC100694867	1.06766	0.00641718
rps6ka3	1.06792	0.00466071
LOC100696942	1.06856	0.0239122
stk26	1.06866	0.00632734
LOC102079196	1.06868	0.0304521
LOC102082423	1.069	0.00895977
LOC100693598	1.06902	0.00795075
irf9	1.0691	0.00576516
soat1	1.07001	0.00392889
LOC100706366	1.07007	0.0203513
cbfb	1.07188	0.00759342
LOC100704190	1.0723	0.0468572
LOC100694738	1.07236	0.00972239
calhm6	1.07297	0.0477408
spsb4	1.07309	0.00595521
LOC100693794	1.07396	0.0169599
LOC100708797	1.07416	0.0278604
LOC100700867	1.07509	0.00336354
LOC100711992	1.07569	0.0131265
LOC100700633	1.07719	0.0487046
ifngr2-2	1.07788	0.0295263
relb	1.07865	0.0068996
LOC100693436	1.07916	0.0107941
LOC100697970	1.07937	0.00665834
dck	1.08041	0.0444069
xkrx	1.08068	0.00369365
LOC100698464	1.08086	0.024398
invs	1.08127	0.00471309
LOC100691438	1.08134	0.00390632
ctsa	1.08139	0.00825182
LOC100702567	1.08162	0.0285443
LOC100706099	1.08318	0.0030295
irf5	1.08341	0.00377537
LOC100692461	1.08421	0.0332516
LOC100702976	1.08475	0.00238829
fcer1g	1.08494	0.0207938
naaa	1.08554	0.00862615
LOC100697090	1.08614	0.0186085
LOC100707881	1.08615	0.0195072
LOC100711562	1.08721	0.00804965
grk6	1.08772	0.0039539
LOC100696451	1.08811	0.0204336
ippk	1.08826	0.00232543
LOC100702538	1.08877	0.00887771
LOC100702220	1.08907	0.0145201
LOC100712416	1.08918	0.00466071
tmem179b	1.08984	0.00834292
LOC102077679	1.08992	0.0193902
LOC109200049	1.09061	0.0373368
erap2	1.09206	0.0194942
LOC100702776	1.09217	0.0214486
LOC100699742	1.09218	0.0198094
LOC102075988	1.09348	0.00825182
LOC100693919	1.09366	0.0282528
LOC112846943	1.09406	0.00452864
tmem106c	1.09498	0.00728961
LOC109195439	1.09583	0.0135413
LOC100690017	1.09633	0.00466071
nagpa	1.09664	0.00447313
LOC100699578	1.09676	0.0153119
rubcnl	1.09681	0.00800183
tk	1.09719	0.00255889
bhlhe40	1.09721	0.00634668
LOC100691361	1.0975	0.00782508
LOC100690186	1.09843	0.040677
etv4	1.09871	0.00200876
ap3b1	1.0994	0.00327867
LOC100691227	1.09967	0.0133132
LOC102077075	1.10093	0.00197388
LOC112841673	1.10123	0.0169626
LOC100693028	1.10134	0.0157311
LOC102076793	1.10151	0.0388212
LOC100702221	1.10233	0.0100113
LOC100702646	1.10362	0.0140944
dffa	1.10381	0.00957594
gcnt4	1.10397	0.0175203
LOC100695933	1.104	0.0113676
LOC100698007	1.1043	0.00296008
LOC102082455	1.1045	0.01348
adam8	1.10479	0.0369501
LOC102082454	1.10479	0.00271504
LOC100708354	1.10728	0.00465432
LOC100712069	1.10784	0.0214226
LOC100700996	1.10788	0.0174737
plxnd1	1.10894	0.00475607
LOC100707044	1.10915	0.0279285
LOC100712428	1.11081	0.00187952
LOC112843813	1.11114	0.0122099
LOC100705069	1.11215	0.00947266
LOC100699828	1.11255	0.00748456
LOC100708236	1.11387	0.0149277
LOC100699327	1.11437	0.00464869
pik3ap1	1.11615	0.0102065
yrdc	1.11636	0.0139876
LOC102078181	1.11748	0.00458703
LOC100700287	1.11772	0.0071659
LOC100696212	1.11804	0.00716914
mfsd1	1.11846	0.00192184
LOC102077238	1.1186	0.0359668
tnfaip8l2	1.11915	0.00447313
p2ry4	1.11931	0.0118222
LOC100690432	1.12009	0.0121414
LOC100709217	1.12103	0.0132489
pik3r5	1.12122	0.0218964
LOC100702318	1.12136	0.00834383
klhl6	1.12189	0.0298111
LOC100691336	1.12225	0.0159516
bcl2l11	1.12285	0.00944055
cpox	1.12356	0.00421711
LOC100696572	1.12441	0.0313799
LOC100693066	1.12454	0.0158497
rhno1	1.1251	0.044182
synpo2	1.12514	0.00694063
LOC100694407	1.12646	0.044556
LOC102082988	1.1269	0.00246251
nagk	1.12733	0.00234773
mrps24	1.129	0.00246251
LOC102081220	1.12921	0.006496
npc2	1.12927	0.0183955
atp6v0e1	1.13066	0.00467092
LOC100704590	1.13131	0.00447313
qars	1.13186	0.0025449
LOC109197587	1.13231	0.0234587
LOC100702448	1.13236	0.0407307
LOC106098158	1.13246	0.0109711
LOC100704384	1.13318	0.0075017
LOC100696178	1.13395	0.00321409
LOC100695535	1.13481	0.00246251
LOC100694541	1.13482	0.00239479
LOC100697252	1.13518	0.0391789
LOC100709259	1.13539	0.00650208
LOC102078673	1.13559	0.0045298
cks1b	1.13561	0.0277363
fuca2	1.13766	0.00422751
LOC100698922	1.13799	0.0343322
tram1	1.13879	0.00530431
emp2	1.13906	0.0116799
LOC100695259	1.13934	0.0138093
LOC102080933	1.14022	0.00304152
nmi	1.14051	0.00734313
LOC102079592	1.14216	0.00590377
LOC100704118	1.14295	0.0126738
LOC100694039	1.14363	0.00798745
tgfbi	1.14436	0.0192146
LOC100702579	1.14466	0.0080449
LOC100694159	1.14494	0.00321594
LOC100707130	1.14608	0.00156954
LOC109194886	1.14661	0.00930699
LOC100708691	1.147	0.011998
LOC100693654	1.14711	0.00782508
tes	1.14744	0.00296008
LOC100700630	1.14776	0.0171703
LOC109202525	1.14852	0.0395104
LOC100691286	1.14893	0.0132355
LOC100694858	1.14916	0.0091316
LOC109194523	1.14978	0.0471754
LOC100709409	1.15112	0.00908676
LOC100704168	1.15218	0.00213358
ctsc	1.15263	0.0163483
mcoln3	1.15266	0.026673
LOC102079120	1.15339	0.00390632
LOC100710729	1.15531	0.0383756
b3gnt2	1.15555	0.00310371
LOC100709607	1.15569	0.00396455
cnp	1.1561	0.00289777
LOC100700083	1.1568	0.0124028
LOC100712379	1.15774	0.0203396
LOC100704346	1.15775	0.0109145
alas1	1.15836	0.00197388
LOC102082010	1.15837	0.014075
casp9	1.15856	0.00213358
dennd4c	1.15885	0.0092048
LOC100704618	1.15914	0.0161032
LOC100690929	1.15974	0.00898867
LOC100701520	1.16121	0.00232543
LOC100710633	1.16361	0.0136287
LOC100712395	1.16442	0.0184346
kars	1.16451	0.00197388
rab27a	1.16501	0.00321594
LOC109195565	1.16519	0.0378703
LOC100691541	1.16586	0.00452433
serpine2	1.16652	0.00296008
LOC102080171	1.16861	0.0237666
LOC102083319	1.16904	0.0312891
LOC100710257	1.17097	0.00374195
LOC100701880	1.17146	0.0298848
arhgap25	1.17163	0.0125153
LOC102083043	1.17192	0.0271862
sbno2	1.17246	0.00445148
tead4	1.1726	0.0338031
gys1	1.17261	0.00367329
LOC102077980	1.17298	0.0408692
sqstm1	1.17316	0.00160727
mospd2	1.17326	0.00471328
LOC100706212	1.17359	0.0040009
LOC102076154	1.17386	0.0365987
LOC109201947	1.17386	0.0272113
LOC100691497	1.17447	0.0162062
LOC100699423	1.17551	0.00304335
dapp1	1.17572	0.00363252
LOC106097711	1.17595	0.0153732
LOC100704494	1.17611	0.00821179
wasf2	1.17633	0.00372974
LOC100694111	1.17642	0.0155844
rgs17	1.17707	0.00185566
LOC100700420	1.17715	0.00583039
LOC109194281	1.1773	0.0314634
LOC109197588	1.17742	0.0220478
LOC100701183	1.17828	0.0135432
LOC100711944	1.17945	0.0141745
LOC100703957	1.18052	0.0289593
LOC100697587	1.18055	0.0155728
LOC100693342	1.18091	0.00641764
LOC100711582	1.18111	0.00487632
LOC100694329	1.18267	0.0406535
eml3	1.18441	0.0030295
LOC100709564	1.18603	0.00926493
plek	1.18637	0.00679984
LOC109202011	1.18734	0.0208407
nadk	1.18739	0.0158305
agpat4	1.18764	0.0056339
LOC100704979	1.18847	0.0214149
spi1	1.18877	0.00926588
sptlc3	1.18991	0.0352507
LOC100708042	1.19084	0.00444788
emilin2	1.19088	0.00289777
LOC100700930	1.19122	0.00321409
glmp	1.19147	0.00255889
ifngr2-1	1.19152	0.00296008
ckb	1.19207	0.00852404
LOC100690226	1.19316	0.0433198
LOC100707250	1.19339	0.00641718
glipr1	1.19355	0.00878442
LOC100699063	1.19507	0.00849649
LOC100697401	1.1958	0.00651291
lcp1	1.19629	0.0114501
LOC102075888	1.19668	0.0122446
nckap1l	1.19713	0.00607558
LOC109195586	1.19762	0.0268884
LOC100703336	1.19873	0.0125024
LOC100710232	1.1992	0.0219501
LOC100700034	1.20117	0.0158497
LOC100694808	1.20237	0.0215789
LOC100708428	1.20266	0.00321515
LOC100711595	1.20312	0.0168722
LOC100690351	1.20412	0.00323813
LOC100702302	1.20412	0.00289777
sord	1.20443	0.00410227
rbm47	1.20454	0.00455062
fermt3	1.20489	0.00390632
LOC100707481	1.20515	0.0157089
LOC100710656	1.20567	0.00613254
txnip	1.206	0.0115455
LOC100691796	1.20725	0.00683137
LOC109194153	1.20787	0.00330116
vsir	1.20975	0.011071
LOC100695615	1.21002	0.0407116
lpxn	1.21153	0.00641764
LOC112841712	1.21262	0.0278776
LOC100705351	1.21678	0.0342174
mfsd10	1.21791	0.00197388
LOC100708348	1.21997	0.00310371
LOC100534527	1.22136	0.0195639
nupr1	1.22194	0.00508376
LOC100695354	1.22228	0.0251582
LOC112841652	1.22292	0.00463145
LOC100698093	1.22662	0.011508
LOC100703390	1.22721	0.0159511
LOC100707455	1.22763	0.024654
itih6	1.2296	0.0285578
tpp1	1.22995	0.00873861
LOC100710923	1.23013	0.0030295
LOC100706384	1.23027	0.00213358
LOC100694921	1.23071	0.00286973
LOC100707752	1.23183	0.0092048
svep1	1.23344	0.00349683
LOC100710171	1.234	0.0163456
LOC100699477	1.23507	0.00444788
LOC100708802	1.23542	0.00963613
elk3	1.2374	0.00403222
LOC102082677	1.23785	0.0149524
LOC100699677	1.23868	0.0037995
hexa	1.23879	0.00671161
LOC100708667	1.24085	0.0053138
LOC100692318	1.2409	0.00795794
LOC109199992	1.24126	0.0342408
LOC100693806	1.24277	0.010257
plcd1	1.24286	0.0451163
LOC100708831	1.24331	0.0157757
LOC100697412	1.24386	0.0053138
LOC102082447	1.24536	0.00687938
LOC106098040	1.24546	0.0243705
LOC109196968	1.24558	0.0358125
itprip	1.24667	0.00665797
LOC102075730	1.24774	0.00445148
LOC100694175	1.24802	0.00782508
LOC100698715	1.2485	0.0129442
stat3	1.24956	0.0015573
psme1	1.25014	0.00429005
LOC100700900	1.25018	0.0085535
LOC112841661	1.25031	0.0376999
LOC100698485	1.25162	0.0111329
LOC100695189	1.25192	0.0262402
LOC106096547	1.25364	0.00745989
LOC102080519	1.2545	0.00852404
LOC100690979	1.25482	0.00238829
LOC100695691	1.25553	0.00753713
abhd12b	1.25644	0.036739
LOC100697104	1.25698	0.018733
LOC100705215	1.25784	0.038513
LOC100710146	1.25865	0.00763782
LOC100698082	1.25873	0.0351647
LOC100698729	1.25878	0.0200102
LOC100696796	1.25938	0.00602297
LOC100702411	1.26037	0.00707303
mthfd1l	1.26048	0.00763782
LOC100701743	1.26143	0.00369365
LOC100707437	1.26232	0.0150455
LOC102079913	1.26436	0.0298933
LOC100698956	1.26472	0.0457813
LOC100696815	1.26493	0.00390632
LOC102082926	1.265	0.00607558
LOC100707985	1.26504	0.0437025
pfkfb3	1.26577	0.00873861
LOC100711136	1.26681	0.00746149
LOC100707845	1.26742	0.00411221
LOC100708437	1.26775	0.0212598
LOC102079872	1.26802	0.0311055
rel	1.26875	0.00317122
LOC100697071	1.26961	0.0497445
LOC109199366	1.27081	0.0153858
LOC109202538	1.27437	0.0271862
LOC109199872	1.2745	0.0278746
lg1h15orf48	1.27523	0.0154942
LOC100712585	1.2775	0.0159394
cyfip1	1.27781	0.00265243
myd88	1.27816	0.00447313
LOC100700947	1.27866	0.0075017
ptgir	1.28109	0.00536234
cep152	1.28148	0.0179235
riiad1	1.28177	0.042946
LOC100706106	1.28194	0.00273043
cers5	1.28459	0.00452864
LOC100699412	1.28537	0.025713
hck	1.28539	0.00610682
qprt	1.28566	0.00296008
LOC100699882	1.28614	0.0117148
LOC106097527	1.28686	0.0312833
cd63	1.2873	0.00766208
LOC100703512	1.28736	0.00444019
LOC100692541	1.28855	0.00327867
LOC100694968	1.28876	0.00924835
LOC102077353	1.28957	0.0472469
tlr5	1.29149	0.0092048
tbc1d2	1.29168	0.00570171
g6pdh	1.29171	0.017477
LOC109195554	1.29185	0.0133383
LOC100708319	1.29298	0.00287662
LOC100697333	1.29362	0.00213358
anxa4	1.29415	0.00436171
LOC109199838	1.29432	0.0226566
LOC102083170	1.29456	0.00287662
LOC109201995	1.29527	0.0380234
map3k15	1.29656	0.0201575
LOC100700123	1.29705	0.00466071
LOC100702479	1.30168	0.00863301
LOC100692176	1.30242	0.013776
LOC102077792	1.30364	0.0416748
rell1	1.30423	0.00156954
LOC100697244	1.30449	0.011998
sfxn2	1.30511	0.00238829
LOC100696066	1.30518	0.00296008
glb1	1.30832	0.00557353
LOC102079195	1.31001	0.00545251
sla	1.31025	0.0123679
LOC102082601	1.31494	0.027109
slco2a1	1.31534	0.014364
LOC100700099	1.31562	0.0130743
tor4a	1.31575	0.00782508
LOC106097203	1.31635	0.00648838
LOC100690837	1.31644	0.00296008
LOC102076432	1.31694	0.00691356
LOC109196963	1.31706	0.0417596
LOC109199389	1.3173	0.0464576
LOC100700323	1.31872	0.00231968
LOC100691426	1.31946	0.0311055
irf8	1.32008	0.00513166
LOC102082138	1.32239	0.00590997
mcph1	1.3228	0.00598778
LOC102079130	1.32331	0.0378282
LOC100702560	1.32454	0.0275965
LOC100693994	1.3246	0.0159511
zc3h12d	1.3251	0.00413614
LOC100693789	1.32529	0.00283968
LOC100701394	1.32633	0.00474756
LOC100696147	1.32883	0.026627
hacd4	1.33022	0.00819283
LOC100701533	1.33038	0.04006
LOC100708154	1.3324	0.0287797
LOC100709632	1.3325	0.00679634
LOC100692652	1.33318	0.0207858
LOC102083175	1.33444	0.00429705
LOC100703009	1.33514	0.0281384
LOC102082029	1.33602	0.00286973
LOC100708564	1.33609	0.00204959
LOC100693633	1.33902	0.0198215
LOC100706668	1.33937	0.0199956
sptlc2	1.33959	0.00296008
LOC100701163	1.33987	0.00413614
dab2	1.34107	0.0075017
LOC100698871	1.34315	0.0219693
LOC109202405	1.3442	0.0127827
LOC100707300	1.34476	0.00570975
LOC109203091	1.34494	0.0377978
LOC100691802	1.34577	0.00421711
ifngr1l	1.34591	0.00450008
LOC100703527	1.34824	0.00253694
def6	1.34868	0.00715962
LOC100702695	1.35203	0.00187952
fblim1	1.35321	0.00562439
LOC102081758	1.35509	0.0245939
LOC100699897	1.35706	0.0167671
LOC100708026	1.35771	0.00372974
LOC102080840	1.3587	0.0381717
LOC102083181	1.35874	0.0169766
LOC100693263	1.35875	0.0403691
LOC100710567	1.35959	0.0168722
slc8b1	1.36	0.00289777
LOC112845994	1.36005	0.00460477
LOC100694883	1.36171	0.0152905
LOC112844690	1.36314	0.0109711
LOC106098993	1.36322	0.0460248
tap1	1.36457	0.00466071
LOC100704899	1.36476	0.0156822
LOC100708740	1.36578	0.0212888
LOC100705310	1.36605	0.00433313
g0s2	1.36735	0.0403776
LOC100697866	1.36758	0.00711947
rhbdl2	1.36792	0.00693405
LOC102082412	1.36797	0.0126737
LOC100696859	1.36972	0.00296008
LOC109199365	1.36985	0.0194712
LOC100691693	1.37083	0.0081722
LOC109197944	1.37276	0.0375489
kctd21	1.37476	0.0197704
sgpl1	1.37506	0.00213358
LOC102080179	1.3755	0.0441314
LOC100701740	1.37685	0.0174436
plekhg5	1.37706	0.00715298
LOC100710236	1.37762	0.0460248
LOC102079684	1.37787	0.0043476
LOC102076783	1.37813	0.00708298
LOC100701452	1.3802	0.00231968
LOC102076045	1.38142	0.00232543
ifi35	1.38169	0.00466071
LOC100711697	1.38187	0.0426512
LOC102075875	1.38462	0.0338053
LOC102080666	1.38511	0.0429498
LOC106098418	1.38517	0.00773913
LOC100696013	1.38525	0.0219693
LOC106097716	1.38592	0.0067456
LOC102078172	1.38611	0.0498641
LOC100697255	1.38762	0.00697446
LOC102079306	1.38859	0.0117148
pdgfa	1.3888	0.0031558
LOC109199627	1.38888	0.0204593
LOC100701834	1.39052	0.00926588
LOC100701555	1.39262	0.0432051
matk	1.39384	0.00989627
LOC112843292	1.39431	0.0092048
LOC100690313	1.39545	0.0267039
alox5	1.39594	0.0413347
LOC100696817	1.39597	0.00323813
LOC100711589	1.39798	0.0122106
traf2	1.39798	0.00445148
nfkbie	1.39813	0.00304152
LOC100691803	1.3988	0.0140944
p2ry8	1.40047	0.00684278
LOC102080033	1.40065	0.026673
LOC100693791	1.40094	0.00390632
LOC100699896	1.40197	0.00557353
LOC109195434	1.40306	0.0191534
LOC102082966	1.40377	0.0125216
LOC100711088	1.40396	0.048564
LOC100691351	1.40406	0.0447006
LOC102077946	1.40506	0.0327881
LOC100703626	1.40533	0.00287662
LOC100702817	1.40589	0.00458703
LOC102083165	1.40748	0.00197388
LOC102080579	1.40789	0.005462
LOC100696176	1.40806	0.00471309
LOC100691327	1.40829	0.0215135
kiaa0040	1.40905	0.00345335
themis2	1.41121	0.00495042
b3gnt3	1.41173	0.00504403
LOC112842960	1.41175	0.00367329
LOC100690146	1.41221	0.00246251
LOC102076776	1.41275	0.0122405
LOC100708903	1.41356	0.0409777
tnfaip3	1.41391	0.00229076
ctsd	1.41694	0.00396283
LOC100699707	1.41746	0.0408692
LOC100694656	1.41777	0.00447313
slc5a10	1.41821	0.00341318
LOC109201252	1.4195	0.0174835
LOC102076932	1.41981	0.0406535
LOC102078268	1.42043	0.00466071
LOC112841642	1.42414	0.00779266
LOC100702008	1.4242	0.00156954
LOC100710498	1.42595	0.0181743
LOC100699665	1.42643	0.00557353
mafk	1.42804	0.00662506
nfkb2	1.4281	0.00399861
LOC102083264	1.42931	0.00287662
LOC100711230	1.43013	0.00671161
LOC100711419	1.43081	0.00535343
LOC100708383	1.43198	0.0120135
mcam	1.43444	0.00693819
pgm1	1.43513	0.00396283
LOC100700911	1.43543	0.00437602
LOC100709649	1.4357	0.0187376
anxa2	1.4361	0.0337414
LOC109200303	1.43636	0.026393
LOC102078547	1.43647	0.0212888
rars	1.43658	0.00514459
LOC100711341	1.43714	0.00304152
tapbpl	1.43756	0.0043081
LOC102077902	1.43889	0.0157825
LOC102079903	1.43982	0.0198094
LOC102078076	1.43982	0.030698
LOC102078176	1.44017	0.0401672
LOC102075884	1.44155	0.0389745
LOC102082760	1.44165	0.0171696
LOC102081894	1.44313	0.0109711
crip1	1.44334	0.0120135
LOC100705995	1.44348	0.00296008
LOC100693620	1.44385	0.00480633
LOC100707040	1.4454	0.00296008
LOC100698760	1.44738	0.00594911
LOC109202005	1.44761	0.00836633
LOC109194343	1.44818	0.0337414
LOC102077500	1.44845	0.00762478
LOC109202344	1.44891	0.00916943
LOC100694844	1.44978	0.0246931
LOC100695256	1.45014	0.0103231
LOC102077444	1.4513	0.00679634
LOC109199523	1.45265	0.0233573
LOC100702327	1.45291	0.0483787
abracl	1.45603	0.0043476
LOC100698417	1.45612	0.0450817
LOC100702843	1.45615	0.00416667
LOC100693807	1.45626	0.00390632
LOC100700457	1.45717	0.0261618
slc39a1	1.45997	0.00257076
LOC100695678	1.46037	0.00711382
LOC102075590	1.46082	0.0134198
LOC100711401	1.46085	0.00849649
LOC100711569	1.46119	0.0230612
LOC100696571	1.46329	0.00830326
LOC100690266	1.46384	0.0254704
LOC106098437	1.4662	0.0351934
LOC109195559	1.46873	0.0215004
ptpn7	1.46936	0.00821179
LOC100712192	1.46938	0.0113477
rdh10	1.46942	0.0139049
LOC100706504	1.4696	0.00506524
LOC100703194	1.47145	0.00671084
LOC100691176	1.47155	0.0237666
tmem154	1.47231	0.00774088
LOC100709663	1.4761	0.00390632
LOC100697794	1.47999	0.00390632
enosf1	1.48013	0.00197388
LOC100692791	1.48336	0.00336495
LOC106098525	1.48373	0.0244887
LOC100702014	1.48381	0.00618131
LOC106097109	1.48384	0.00781468
LOC102080907	1.48461	0.0295519
hpse	1.4869	0.00321594
LOC102082961	1.48702	0.00458703
iqgap1	1.4879	0.00321594
LOC100692632	1.48799	0.00429005
galk2	1.48836	0.00287662
LOC100709385	1.48875	0.011508
LOC100689966	1.48984	0.013911
LOC102082295	1.49248	0.00336114
mapkapk3	1.49261	0.00333357
LOC100699870	1.49362	0.0101676
tfec	1.49544	0.00888527
LOC100703266	1.4955	0.0298924
LOC102076461	1.49611	0.0276543
LOC100708648	1.49615	0.0087581
LOC100695865	1.49682	0.00287662
LOC100691064	1.49839	0.00296008
LOC100709882	1.49959	0.00565055
LOC100700523	1.50068	0.00711382
vasp	1.501	0.00336114
LOC100702498	1.50205	0.00273043
LOC100706670	1.50235	0.00232543
LOC100705855	1.50241	0.032299
LOC100705764	1.50306	0.0447117
LOC100702023	1.50365	0.0225814
LOC100702935	1.50429	0.00707303
LOC100709067	1.50633	0.0226915
LOC102080004	1.50833	0.0135432
aldh1a2	1.50899	0.0126145
LOC102076832	1.5105	0.00197388
batf	1.51057	0.0255469
ero1a	1.51363	0.00390632
LOC100695964	1.51929	0.00480633
psme2	1.52608	0.00442153
LOC100711071	1.52661	0.00239479
LOC100706760	1.52732	0.00964029
LOC100709772	1.52936	0.00296008
LOC100698458	1.5304	0.00304335
LOC100702676	1.5306	0.00304152
LOC109194378	1.53322	0.0264639
LOC100694799	1.53462	0.00917641
LOC102081934	1.53481	0.00327867
LOC102076929	1.53509	0.00434252
cenpo	1.53641	0.0015573
nod2	1.5374	0.00304335
LOC100697270	1.5385	0.0257938
LOC109196249	1.54015	0.0499244
LOC102079852	1.54146	0.040677
LOC102075509	1.54386	0.0129301
asb2	1.54552	0.0147167
LOC102083126	1.54572	0.00246251
LOC100700117	1.5463	0.00330116
LOC100699500	1.54813	0.00323813
LOC109194519	1.54827	0.0471754
LOC100696575	1.54834	0.00926588
LOC100534427	1.55012	0.00488261
pld3	1.55072	0.00244115
tmem268	1.5515	0.00474756
LOC100694194	1.55272	0.00632734
LOC100698713	1.55452	0.00310371
gramd1c	1.55797	0.00434252
LOC100704951	1.55878	0.0154196
LOC100691708	1.56096	0.00390632
LOC100699880	1.5621	0.00390632
LOC100695758	1.56237	0.015046
LOC100696271	1.56244	0.00255889
plin2	1.5655	0.00396283
kcnj2	1.56609	0.0015573
LOC100690251	1.56877	0.0132991
LOC109194165	1.57	0.00185566
LOC109204230	1.57408	0.00635977
LOC109199707	1.57951	0.0212888
LOC100700971	1.58156	0.0023139
LOC100693038	1.58193	0.00671084
LOC100711459	1.58369	0.0040768
ctsk	1.58415	0.0244443
anxa10	1.58444	0.00397303
ptpn6	1.58568	0.00281961
atp13a2	1.58661	0.00156954
LOC100697742	1.58709	0.0341539
LOC100695399	1.59037	0.0298254
smpdl3a	1.59251	0.00745251
LOC109194164	1.59343	0.00863301
LOC106096793	1.59475	0.00782457
fut7	1.59517	0.0113938
LOC100706405	1.59659	0.00246251
LOC100707754	1.60372	0.00320608
LOC102077352	1.60508	0.00641764
LOC100534578	1.60519	0.00466071
LOC100693140	1.60714	0.00271504
LOC100705883	1.60786	0.00739096
LOC100696485	1.60977	0.0437025
LOC100699105	1.61021	0.00573793
gdf5	1.61097	0.0146576
LOC100690007	1.61107	0.00562231
snai2	1.61168	0.00848547
LOC109196565	1.61184	0.0417027
LOC100699119	1.61308	0.0122366
LOC102079058	1.61406	0.0207425
LOC100711646	1.61659	0.00263925
skap2	1.61681	0.00442153
rab20	1.61736	0.00197388
LOC100707504	1.62095	0.0285724
LOC100695394	1.62113	0.00612504
mien1	1.62238	0.00241624
LOC100708715	1.62269	0.00557353
arg2	1.62358	0.0113676
LOC102083120	1.62492	0.00238829
LOC102081038	1.62858	0.0147545
LOC102077044	1.62956	0.0212277
LOC102076656	1.63044	0.00490776
LOC112845985	1.63078	0.00862615
LOC102083335	1.6313	0.00524786
LOC102080898	1.6339	0.0469623
LOC100690534	1.63436	0.0214486
LOC102075787	1.63778	0.005628
marveld1	1.63965	0.00156954
LOC100707775	1.63991	0.00367329
LOC100697024	1.64031	0.0175376
LOC100703809	1.64294	0.0137867
LOC100694895	1.64558	0.00919607
LOC100697106	1.64583	0.0118222
LOC102082648	1.64855	0.0261615
LOC100707821	1.65144	0.00253694
LOC100700462	1.65241	0.00300163
LOC102082681	1.65301	0.0149828
LOC100709320	1.65334	0.00156954
LOC100699156	1.65365	0.030698
LOC100699569	1.65644	0.00607558
LOC100699016	1.65654	0.0144501
LOC112847955	1.65682	0.0141521
LOC100708025	1.65851	0.00370185
LOC100699836	1.65887	0.00411221
vav1	1.65889	0.00632734
LOC112848067	1.66845	0.0366323
LOC112846302	1.67569	0.00557353
LOC100693585	1.67739	0.00494911
LOC102075609	1.67875	0.00445148
il15ra	1.68385	0.00304335
LOC100692823	1.68391	0.00514303
csf3r	1.68502	0.00296008
LOC100705711	1.69173	0.00410227
LOC109198909	1.69265	0.00444019
LOC102076823	1.69496	0.00340888
LOC100705336	1.69856	0.013517
LOC102080329	1.69929	0.011998
LOC109200938	1.69999	0.0162966
LOC109196533	1.70043	0.0262481
LOC100692612	1.70078	0.0127516
LOC100703709	1.70176	0.00434722
samsn1	1.70228	0.00304152
LOC100702519	1.70234	0.00471309
LOC100699335	1.70282	0.0310313
LOC102080194	1.70308	0.0488804
LOC109199879	1.70398	0.00773913
LOC109203801	1.7045	0.0180431
LOC100695783	1.70489	0.00390632
LOC102075659	1.7082	0.00327867
angpt2	1.71049	0.00437602
pgd	1.71117	0.00156954
mcee	1.71305	0.00359805
LOC109195491	1.71394	0.0107302
LOC100690680	1.71457	0.00503076
LOC109194262	1.71536	0.0135803
LOC109201990	1.71935	0.0179705
LOC100696071	1.72007	0.00498675
LOC100690378	1.7214	0.00296008
LOC100692805	1.72315	0.0157529
LOC100690032	1.72333	0.0060158
otol1	1.72432	0.009747
atf3	1.72611	0.00749636
egln3	1.72724	0.00506524
LOC100692597	1.73132	0.00428853
LOC109194564	1.73154	0.0162404
LOC109199812	1.73203	0.00508376
LOC100711990	1.73285	0.0181868
LOC109201351	1.73459	0.00197388
LOC100689992	1.73713	0.00926493
LOC102078975	1.73744	0.00238829
LOC100709944	1.73843	0.0120399
LOC100709201	1.74204	0.0291247
LOC100710777	1.74767	0.00304152
LOC100698242	1.74913	0.00396455
LOC102080817	1.74919	0.00323813
tnfsf13b	1.755	0.00336354
LOC106099003	1.75944	0.00926493
ncf1	1.76009	0.00410227
LOC102076998	1.76373	0.0147545
LOC102083118	1.76464	0.00241624
LOC100708952	1.76547	0.0133716
capg	1.76657	0.00232543
LOC100697089	1.76882	0.00229076
LOC100695280	1.76934	0.0109947
LOC100705810	1.76971	0.0077921
LOC102076641	1.77022	0.00310292
tnip2	1.77095	0.00357713
LOC102080759	1.77215	0.00801561
LOC100697271	1.77486	0.0015573
LOC106098356	1.77804	0.0183851
scx	1.77843	0.014711
LOC109202928	1.7798	0.020908
LOC100710971	1.78267	0.0241922
LOC102080294	1.79534	0.00944741
itga2	1.8025	0.0287095
LOC109202006	1.80273	0.00153706
LOC102081984	1.80419	0.00213358
LOC100692258	1.80778	0.00390632
dram1	1.80889	0.00296008
LOC109194460	1.81184	0.00506524
LOC100692238	1.81426	0.0104705
LOC100705401	1.81452	0.00612504
LOC102080955	1.81514	0.00774088
LOC106097170	1.81891	0.0356332
slc25a35	1.81934	0.00231968
LOC109195577	1.82073	0.0139876
LOC100701841	1.82073	0.00837004
LOC102076226	1.82436	0.0053138
LOC100707378	1.82936	0.00396283
LOC100712402	1.83132	0.00197388
LOC109202680	1.83435	0.0453071
b3gnt5	1.83555	0.00465432
dio3	1.83797	0.00873861
LOC112845622	1.83833	0.0102359
LOC100710084	1.83935	0.00641718
fosl1	1.83985	0.00819013
LOC100689715	1.84594	0.00359805
LOC100700788	1.84916	0.00359805
LOC100690403	1.85097	0.00179329
efemp2	1.85252	0.00390632
LOC106096422	1.85573	0.0355561
LOC100703314	1.85603	0.00180432
LOC100699932	1.85826	0.00528835
LOC100707443	1.85989	0.0271822
LOC100710188	1.86366	0.012923
pygl	1.86686	0.00465432
LOC100689957	1.86965	0.0105158
LOC102076528	1.87041	0.0401149
LOC112844047	1.87091	0.0238302
LOC100695342	1.87426	0.00213358
slc1a5	1.87711	0.0191172
LOC100701837	1.87966	0.026627
LOC100699573	1.87991	0.00289777
LOC100692672	1.88097	0.00390632
socs3	1.88146	0.00197388
LOC100712210	1.8864	0.00390632
LOC100692482	1.8875	0.00204959
LOC112845987	1.88952	0.0377978
LOC100703585	1.89027	0.0381435
LOC109195524	1.8927	0.00782508
ace2	1.89604	0.00751645
LOC100702360	1.89863	0.00759378
LOC100702389	1.90127	0.00466071
LOC100697461	1.90177	0.00445148
LOC100711323	1.90576	0.00273043
bcl3	1.90892	0.00287662
LOC100708387	1.91174	0.00160727
LOC109202766	1.91559	0.0236615
LOC109205012	1.91627	0.00878442
granulin	1.92333	0.0039506
LOC100704232	1.92709	0.00112211
LOC100701932	1.92815	0.00271504
prrg4	1.93078	0.0141294
LOC102083231	1.93676	0.00312664
LOC102083076	1.93727	0.00401469
LOC100701965	1.93818	0.00822962
LOC100692994	1.93842	0.00801964
LOC102077027	1.94206	0.0474741
LOC100695417	1.94659	0.00390632
LOC100710283	1.95087	0.0085475
LOC102077161	1.95254	0.0284087
LOC100690844	1.95492	0.00287662
LOC100700187	1.96287	0.0055275
LOC100694924	1.96354	0.00390632
il17rb	1.96674	0.0116363
LOC100702924	1.96685	0.0492388
LOC100701722	1.96691	0.00238829
LOC100707335	1.96799	0.0207858
anxa1	1.96926	0.00317196
LOC109199742	1.97207	0.0336997
LOC109198767	1.97208	0.00908676
tmem173	1.9721	0.0255024
LOC100690149	1.97382	0.0261618
LOC102081300	1.98156	0.0195851
LOC102078374	1.98586	0.0102065
LOC100689812	1.98699	0.00317122
LOC100703668	1.99094	0.0239418
LOC109195175	1.99506	0.0210542
LOC100708633	2.00249	0.0383542
LOC102076210	2.00468	0.00172399
LOC106098690	2.01027	0.0133132
LOC100705895	2.01071	0.00197388
LOC100693984	2.01464	0.00694063
prdm1	2.01499	0.0177379
LOC109200528	2.01933	0.0496629
LOC102082320	2.02473	0.00224506
ptx4	2.03489	0.00898426
gypc	2.03522	0.00190492
LOC100709183	2.03753	0.00466071
LOC100692907	2.03839	0.0208845
LOC100698400	2.04089	0.00185566
LOC106098620	2.04946	0.00460477
LOC102077830	2.05108	0.019289
LOC102077370	2.05244	0.0408301
LOC100690822	2.0546	0.0274982
gale	2.06755	0.00156954
degs2	2.07066	0.00513166
LOC100700828	2.07297	0.00671161
slc28a1	2.07624	0.0126738
LOC100710869	2.07857	0.00156954
LOC112848128	2.08064	0.00973434
LOC102079735	2.08221	0.0366323
LOC100709123	2.0823	0.024416
LOC100702230	2.10104	0.00172399
tars	2.10427	0.00296008
LOC100710570	2.10795	0.0118222
LOC109197798	2.11225	0.0233573
LOC102080920	2.11387	0.00178079
tnfaip6	2.12459	0.0153597
pck2	2.12498	0.00321594
LOC100698499	2.12889	0.0397401
LOC109202765	2.13753	0.0229051
rnf227	2.13762	0.0023139
nccrp1	2.14398	0.00832923
LOC102079233	2.15494	0.0117016
LOC100711575	2.15499	0.0152074
LOC100695613	2.15618	0.00458703
LOC106096980	2.15694	0.00370046
LOC109198902	2.15726	0.0306375
LOC100696738	2.16011	0.00156954
LOC100690258	2.16371	0.00381289
LOC100706937	2.16427	0.0043476
LOC112844066	2.1688	0.0260679
LOC102077555	2.17223	0.0133817
LOC102077198	2.17979	0.00529344
il-8	2.18345	0.00287662
LOC100696765	2.18411	0.0331391
LOC112842570	2.19827	0.023761
igflr1	2.20134	0.00197388
LOC112841658	2.20457	0.00423415
LOC109201348	2.20833	0.00396283
LOC100692277	2.20952	0.00814965
LOC102075936	2.21723	0.00271504
LOC100703974	2.23859	0.00192184
LOC102079998	2.24642	0.00908676
LOC100694762	2.25006	0.0323289
lacc1	2.27251	0.00612504
agtrap	2.27505	0.00178079
LOC100697201	2.29636	0.0199512
LOC100696450	2.2974	0.00286973
LOC102083070	2.3037	0.0399488
LOC102081417	2.30845	0.0347206
LOC100698992	2.31677	0.00474756
slc7a11	2.32038	0.00246251
steap4	2.32332	0.00314544
LOC109200082	2.32479	0.0227645
LOC100697299	2.3329	0.00160727
LOC102079314	2.34477	0.0158497
LOC109196647	2.3458	0.00447313
crispld2	2.3523	0.00238185
LOC100709278	2.35434	0.00197388
LOC100711744	2.35559	0.00304152
LOC106097212	2.3716	0.00357713
LOC102080526	2.37584	0.00821458
LOC109197622	2.37725	0.0115403
acod1	2.37893	0.00156954
LOC100704560	2.38172	0.00396455
LOC112846394	2.38978	0.0391251
LOC100702660	2.39077	0.00232543
LOC102082286	2.39268	0.0162168
socs1	2.39313	0.00396283
LOC100692754	2.39335	0.00390632
LOC100702455	2.39481	0.00321515
LOC100690676	2.39516	0.00241624
LOC109196996	2.39522	0.00224506
LOC109195991	2.4168	0.00665797
LOC100704683	2.42019	0.00535343
LOC109204105	2.42491	0.00466071
echdc2	2.42516	0.00156954
LOC109204651	2.42589	0.0107829
LOC102076024	2.42591	0.00466071
LOC109202003	2.42989	0.00153706
LOC100696839	2.43533	0.00671084
LOC102077350	2.43757	0.00232543
LOC100698762	2.43942	0.0239122
LOC102079585	2.4422	0.011508
LOC102076863	2.44332	0.0088779
LOC109195657	2.44537	0.00156954
LOC100704473	2.44725	0.00523093
LOC112841624	2.45079	0.00919607
LOC109195656	2.47184	0.0015573
il13ra2	2.4854	0.00594911
LOC109202497	2.49466	0.0283872
LOC102082917	2.4947	0.0363957
LOC102079504	2.49963	0.0297829
LOC100689834	2.51013	0.00835587
LOC100691509	2.51056	0.0494299
LOC109194502	2.513	0.00156954
LOC102075918	2.52066	0.00260693
LOC100705483	2.5222	0.019723
LOC112846006	2.52533	0.0133397
LOC100699025	2.54217	0.00374042
LOC100697736	2.54473	0.00242941
LOC112845991	2.56404	0.0351429
ptgs2	2.58648	0.00296057
LOC109203672	2.59861	0.0421165
LOC100710625	2.60514	0.00390632
LOC102077102	2.616	0.00153706
drgx	2.61667	0.0487182
LOC109197621	2.61736	0.0312073
LOC100707066	2.61795	0.00565055
LOC100699434	2.63413	0.0469759
LOC100698983	2.63988	0.00830326
LOC109203201	2.64067	0.00304152
LOC100691011	2.65052	0.00260693
LOC106098575	2.65314	0.043741
LOC100698579	2.66082	0.00632734
cdo1	2.68129	0.00153706
LOC100699704	2.68754	0.0493746
LOC100704906	2.69662	0.0120847
LOC100690935	2.7095	0.00455062
LOC109201536	2.71734	0.00711947
LOC112843776	2.72016	0.00859377
LOC102083195	2.74117	0.0368267
LOC109200727	2.75797	0.00711382
ptx3	2.76647	0.00525899
ebi3	2.80907	0.00396283
LOC109205009	2.81087	0.0404074
LOC100703315	2.82814	0.00445148
LOC100699978	2.84395	0.00304152
LOC109201365	2.8538	0.00762478
tymp	2.86317	0.00197388
LOC100706143	2.87121	0.00727061
LOC109195426	2.87177	0.0157529
st6galnac2	2.88577	0.0443371
sucnr1	2.88581	0.0151347
LOC100693506	2.8922	0.0040114
LOC102080949	2.92865	0.00330116
LOC109203202	2.97007	0.00132629
lepa	2.98917	0.00381289
LOC100707205	2.99473	0.00413614
snx10	3.00006	0.00156954
LOC109195088	3.00589	0.0092048
LOC102078335	3.04388	0.00229076
LOC100691737	3.06279	0.00634668
plau	3.07175	0.0154942
LOC112846730	3.09307	0.0392335
LOC100710289	3.1259	0.00286973
tp53i3	3.1935	0.00153706
LOC100697304	3.24436	0.00330116
LOC102078911	3.246	0.00246251
LOC109200115	3.26429	0.00641764
LOC102082421	3.27867	0.00390632
LOC100703209	3.30485	0.00357713
LOC109201144	3.31401	0.0114932
LOC109194479	3.33083	0.0151493
LOC106097742	3.34697	0.0315789
LOC102078475	3.38681	0.0273073
mmp19	3.39469	0.000387386
LOC109195714	3.47044	0.0154463
LOC109204084	3.48725	0.00425091
LOC100702057	3.51385	0.00132629
LOC100706709	3.56716	0.021661
LOC100703351	3.57531	0.00156954
LOC100691412	3.60893	0.00854048
LOC109201232	3.61185	0.0111919
LOC109195087	3.62166	0.00581215
LOC109195089	3.84311	0.0118438
mmp9	3.88539	0.00197388
LOC100702124	3.88966	0.00246251
LOC102082023	3.89132	0.00112211
LOC100691072	3.94521	0.00711947
LOC112841756	4.13861	0.038442
LOC100711125	4.14698	0.0043081
LOC102080332	4.20068	0.0141842
LOC102083301	4.21197	0.0325328
LOC102080283	4.25723	0.00390632
LOC100708582	4.35295	0.0038647
