# Supplementary material for: Comparative transcriptome analysis reveals a serotype-specific immune response in Nile tilapia (Oreochromis niloticus) infected with Streptococcus agalactiae
Source: Front Immunol. 2025 Jan 10;15:1528721. doi: 10.3389/fimmu.2024.1528721 (PMC11758187; doi:10.3389/fimmu.2024.1528721)
Supplement: Supplementary file 3 [file DataSheet3.xlsx]

## Sheet: Down Regulated - SA8-UEL vs Ctr
COMPARATIVE TRANSCRIPTOME ANALYSIS REVEALS A SEROTYPE-SPECIFIC IMMUNE RESPONSE IN NILE TILAPIA (Oreochromis niloticus) INFECTED WITH Streptococcus agalactiae
Category	Classes	ID	adj.P.Val	Number of Genes	Genes
Molecular Function	molecular transducer activity	GO:0060089	4.1033e-30	178	LOC100708615,LOC100700541,GPER1,LOC102082380,RXFP1,GTH-RII,LOC100702425,LOC100534567,LOC100699490,LOC100696603,PTH1R,GLP2R,GFRAL,LOC100696849,LOC100690289,EPHA5,NMUR1,GRIN3B,LOC100703610,LOC100712082,LOC100701643,LOC100709061,LOC102079696,HCRTR2,FGFR2,LOC100711263,GABRG3,GRM2,LOC100696877,LOC100702751,CNR1,LGR5,LOC100709700,NR4A2,LOC100699483,LOC100692942,LOC100698191,LOC100707068,LOC100694359,NM…
Molecular Function	signaling receptor activity	GO:0038023	4.1033e-30	178	LOC100708615,LOC100700541,GPER1,LOC102082380,RXFP1,GTH-RII,LOC100702425,LOC100534567,LOC100699490,LOC100696603,PTH1R,GLP2R,GFRAL,LOC100696849,LOC100690289,EPHA5,NMUR1,GRIN3B,LOC100703610,LOC100712082,LOC100701643,LOC100709061,LOC102079696,HCRTR2,FGFR2,LOC100711263,GABRG3,GRM2,LOC100696877,LOC100702751,CNR1,LGR5,LOC100709700,NR4A2,LOC100699483,LOC100692942,LOC100698191,LOC100707068,LOC100694359,NM…
Molecular Function	transmembrane signaling receptor activity	GO:0004888	1.45533e-25	160	LOC100708615,LOC100700541,GPER1,LOC102082380,RXFP1,GTH-RII,LOC100702425,LOC100534567,LOC100699490,PTH1R,GLP2R,LOC100696849,LOC100690289,EPHA5,NMUR1,GRIN3B,LOC100703610,LOC100712082,LOC100701643,LOC102079696,HCRTR2,FGFR2,LOC100711263,GABRG3,GRM2,LOC100696877,LOC100702751,CNR1,LGR5,LOC100709700,LOC100699483,LOC100692942,LOC100698191,LOC100707068,LOC100694359,NMBR,HRH3,HTR1A,LOC100534513,LOC10069327…
Molecular Function	passive transmembrane transporter activity	GO:0022803	1.94666e-19	83	LOC100694690,LOC100708615,LOC100696040,GRIN3B,LOC100694731,GABRG3,LOC100697186,LOC100699483,LOC100692942,LOC100694359,LOC100534513,LOC100696615,LOC100696918,LOC100696880,LOC100690133,HTR3B,KCNS3,CHRNA5,CACNA1G,LOC100711555,LOC100693698,LOC100696753,LOC100702227,LOC100698500,LOC100534577,CACNB4,GRIN2A,LOC100706322,XKR6,LOC100702937,HCN4,LOC100709152,CFTR,RYR3,LOC100711741,CACNB3,LOC100706002,LOC10…
Molecular Function	channel activity	GO:0015267	1.94666e-19	83	LOC100694690,LOC100708615,LOC100696040,GRIN3B,LOC100694731,GABRG3,LOC100697186,LOC100699483,LOC100692942,LOC100694359,LOC100534513,LOC100696615,LOC100696918,LOC100696880,LOC100690133,HTR3B,KCNS3,CHRNA5,CACNA1G,LOC100711555,LOC100693698,LOC100696753,LOC100702227,LOC100698500,LOC100534577,CACNB4,GRIN2A,LOC100706322,XKR6,LOC100702937,HCN4,LOC100709152,CFTR,RYR3,LOC100711741,CACNB3,LOC100706002,LOC10…
Molecular Function	gated channel activity	GO:0022836	2.55137e-19	69	LOC100694690,LOC100708615,LOC100696040,GRIN3B,LOC100694731,GABRG3,LOC100699483,LOC100692942,LOC100694359,LOC100534513,LOC100696615,LOC100696918,LOC100696880,LOC100690133,HTR3B,KCNS3,CHRNA5,CACNA1G,LOC100711555,LOC100693698,LOC100702227,LOC100698500,LOC100534577,CACNB4,GRIN2A,LOC100706322,LOC100702937,HCN4,LOC100709152,CFTR,RYR3,LOC100711741,CACNB3,LOC100706002,LOC100690921,LOC100689998,GLRA2,LOC1…
Molecular Function	ion channel activity	GO:0005216	3.79367e-19	78	LOC100694690,LOC100708615,LOC100696040,GRIN3B,LOC100694731,GABRG3,LOC100699483,LOC100692942,LOC100694359,LOC100534513,LOC100696615,LOC100696918,LOC100696880,LOC100690133,HTR3B,KCNS3,CHRNA5,CACNA1G,LOC100711555,LOC100693698,LOC100702227,LOC100698500,LOC100534577,CACNB4,GRIN2A,LOC100706322,XKR6,LOC100702937,HCN4,LOC100709152,CFTR,RYR3,LOC100711741,CACNB3,LOC100706002,LOC100699371,LOC100690921,LOC10…
Molecular Function	inorganic molecular entity transmembrane transporter activity	GO:0015318	1.19019e-18	97	LOC100705836,LOC100694690,LOC100708615,LOC100696040,GRIN3B,LOC100710201,LOC100694731,GABRG3,LOC109194297,LOC100699483,LOC100692942,LOC100694359,SLC12A1,LOC100534513,LOC100696615,LOC100696918,LOC100696880,LOC100690133,HTR3B,KCNS3,CHRNA5,CACNA1G,LOC100711555,LOC100693698,SLC6A1,SLC4A4,LOC100702227,SLC5A5,LOC100698500,LOC100534577,LOC100708943,CACNB4,GRIN2A,LOC100706322,XKR6,LOC100702937,HCN4,LOC100…
Molecular Function	ion transmembrane transporter activity	GO:0015075	5.15669e-18	99	LOC100705836,LOC100694690,LOC100708615,LOC100699699,LOC100696040,GRIN3B,LOC102081410,LOC100710201,LOC100694731,LOC100700733,GABRG3,LOC109194297,LOC100699483,LOC100692942,LOC100694359,SLC12A1,LOC100534513,LOC100696615,LOC100696918,LOC100696880,LOC100690133,HTR3B,KCNS3,CHRNA5,CACNA1G,LOC100711555,LOC100693698,SLC6A1,SLC4A4,LOC100702227,SLC5A5,LOC100698500,LOC100534577,LOC100708943,CACNB4,GRIN2A,LOC…
Molecular Function	transmembrane transporter activity	GO:0022857	7.87976e-18	133	LOC100705836,LOC100694690,LOC100708615,LOC100699699,LOC100711823,LOC100710487,LOC100696040,SLC17A6,GRIN3B,SLC6A3,LOC102081410,LOC100710201,LOC100694731,LOC100700733,GABRG3,LOC102082099,SLC28A3,LOC109194297,LOC100697186,LOC100699483,LOC100692942,LOC100694359,SLC12A1,LOC100704341,LOC100534513,LOC100696615,LOC100696918,LOC100699467,LOC100696880,LOC100690133,HTR3B,KCNS3,CHRNA5,CACNA1G,LOC100711555,LO…
Molecular Function	neurotransmitter receptor activity	GO:0030594	7.04716e-17	32	LOC100708615,LOC100534567,GRIN3B,LOC102079696,LOC100699483,HRH3,LOC100696615,LOC100696880,LOC100690133,LOC100534440,CHRNA5,DRD5,LOC100702227,LOC100534577,GRIN2A,LOC100534441,LOC100711741,DRD2,LOC100706002,LOC100690921,GLRA2,LOC100691717,GRIK4,LOC100696293,LOC100697557,LOC100712199,LOC100690411,LOC100705513,GRIA1,LOC100692877,LOC100704734,GRIK3
Molecular Function	transporter activity	GO:0005215	1.5791e-16	134	LOC100705836,LOC100694690,LOC100708615,LOC100699699,LOC100711823,LOC100710487,LOC100696040,SLC17A6,GRIN3B,SLC6A3,LOC102081410,LOC100710201,LOC100694731,LOC100700733,GABRG3,LOC102082099,SLC28A3,LOC109194297,LOC100697186,LOC100699483,LOC100692942,LOC100694359,SLC12A1,LOC100704341,LOC100534513,LOC100696615,LOC100696918,LOC100699467,LOC100696880,LOC100690133,HTR3B,KCNS3,CHRNA5,CACNA1G,LOC100711555,LO…
Molecular Function	extracellular ligand-gated ion channel activity	GO:0005230	2.32058e-15	35	LOC100708615,GRIN3B,GABRG3,LOC100699483,LOC100692942,LOC100694359,LOC100534513,LOC100696615,LOC100696880,LOC100690133,HTR3B,CHRNA5,LOC100702227,LOC100698500,LOC100534577,GRIN2A,LOC100711741,LOC100706002,LOC100690921,LOC100689998,GLRA2,LOC100698769,LOC100691717,GRIK4,LOC100696293,LOC100694824,LOC100697557,LOC100712199,LOC100690411,LOC100705513,GRIA1,LOC100692877,GABRA2,LOC100704734,GRIK3
Molecular Function	ligand-gated channel activity	GO:0022834	4.63986e-15	41	LOC100694690,LOC100708615,GRIN3B,GABRG3,LOC100699483,LOC100692942,LOC100694359,LOC100534513,LOC100696615,LOC100696880,LOC100690133,HTR3B,CHRNA5,LOC100702227,LOC100698500,LOC100534577,GRIN2A,CFTR,RYR3,LOC100711741,LOC100706002,LOC100690921,LOC100689998,GLRA2,LOC100699440,LOC100698769,LOC100691717,GRIK4,LOC100696293,LOC100694824,LOC100697557,LOC100712199,LOC100709340,ASIC1,LOC100690411,LOC100705513…
Molecular Function	ligand-gated ion channel activity	GO:0015276	4.63986e-15	41	LOC100694690,LOC100708615,GRIN3B,GABRG3,LOC100699483,LOC100692942,LOC100694359,LOC100534513,LOC100696615,LOC100696880,LOC100690133,HTR3B,CHRNA5,LOC100702227,LOC100698500,LOC100534577,GRIN2A,CFTR,RYR3,LOC100711741,LOC100706002,LOC100690921,LOC100689998,GLRA2,LOC100699440,LOC100698769,LOC100691717,GRIK4,LOC100696293,LOC100694824,LOC100697557,LOC100712199,LOC100709340,ASIC1,LOC100690411,LOC100705513…
Molecular Function	G protein-coupled receptor activity	GO:0004930	1.54256e-12	105	LOC100700541,GPER1,LOC102082380,RXFP1,GTH-RII,LOC100702425,LOC100534567,LOC100699490,PTH1R,GLP2R,LOC100696849,LOC100690289,NMUR1,LOC100703610,LOC100712082,LOC100701643,LOC102079696,HCRTR2,LOC100711263,GRM2,LOC100696877,LOC100702751,CNR1,LGR5,LOC100698191,LOC100707068,NMBR,HRH3,HTR1A,LOC100693278,ADRA2C,GPRC5B,LOC100710500,LOC100696583,LOC100702544,LOC100695795,LOC100710389,LOC100708195,LOC1005344…
Molecular Function	transmitter-gated channel activity	GO:0022835	1.66922e-12	25	LOC100708615,GRIN3B,LOC100699483,LOC100696615,LOC100696880,LOC100690133,CHRNA5,LOC100702227,LOC100534577,GRIN2A,LOC100711741,LOC100706002,LOC100690921,GLRA2,LOC100691717,GRIK4,LOC100696293,LOC100697557,LOC100712199,LOC100690411,LOC100705513,GRIA1,LOC100692877,LOC100704734,GRIK3
Molecular Function	transmitter-gated ion channel activity	GO:0022824	1.66922e-12	25	LOC100708615,GRIN3B,LOC100699483,LOC100696615,LOC100696880,LOC100690133,CHRNA5,LOC100702227,LOC100534577,GRIN2A,LOC100711741,LOC100706002,LOC100690921,GLRA2,LOC100691717,GRIK4,LOC100696293,LOC100697557,LOC100712199,LOC100690411,LOC100705513,GRIA1,LOC100692877,LOC100704734,GRIK3
Molecular Function	cation channel activity	GO:0005261	2.51775e-09	49	LOC100694690,LOC100708615,LOC100696040,LOC100694731,LOC100699483,LOC100696615,LOC100696918,LOC100696880,KCNS3,CHRNA5,CACNA1G,LOC100711555,LOC100693698,CACNB4,GRIN2A,LOC100706322,LOC100702937,HCN4,LOC100709152,RYR3,CACNB3,LOC100699371,LOC100690921,LOC100695568,LOC100699440,LOC100691827,LOC100696293,KCNK10,KCND1,RHCG,KCNG4,LOC100702324,LOC100709340,LOC100691500,ASIC1,LOC100696652,LOC100705513,TMEM3…
Molecular Function	chloride transmembrane transporter activity	GO:0015108	2.53984e-09	23	LOC100710201,GABRG3,LOC109194297,LOC100692942,LOC100694359,SLC12A1,LOC100534513,SLC6A1,LOC100698500,LOC100708943,XKR6,CFTR,LOC100711741,LOC100689998,GLRA2,LOC100698769,LOC100704187,LOC100694824,LOC100712199,LOC100690411,LOC100697313,GABRA2,SLC12A3
Molecular Function	inorganic cation transmembrane transporter activity	GO:0022890	2.85393e-09	64	LOC100694690,LOC100708615,LOC100696040,LOC100710201,LOC100694731,LOC109194297,LOC100699483,SLC12A1,LOC100696615,LOC100696918,LOC100696880,KCNS3,CHRNA5,CACNA1G,LOC100711555,LOC100693698,SLC6A1,SLC4A4,SLC5A5,LOC100708943,CACNB4,GRIN2A,LOC100706322,LOC100702937,HCN4,LOC100709152,RYR3,CACNB3,LOC100699371,LOC100690921,LOC100695568,LOC100699440,LOC100691827,SLC24A2,LOC100696293,LOC100704187,KCNK10,KCND…
Molecular Function	cation transmembrane transporter activity	GO:0008324	3.62187e-09	65	LOC100694690,LOC100708615,LOC100696040,LOC102081410,LOC100710201,LOC100694731,LOC109194297,LOC100699483,SLC12A1,LOC100696615,LOC100696918,LOC100696880,KCNS3,CHRNA5,CACNA1G,LOC100711555,LOC100693698,SLC6A1,SLC4A4,SLC5A5,LOC100708943,CACNB4,GRIN2A,LOC100706322,LOC100702937,HCN4,LOC100709152,RYR3,CACNB3,LOC100699371,LOC100690921,LOC100695568,LOC100699440,LOC100691827,SLC24A2,LOC100696293,LOC10070418…
Molecular Function	G protein-coupled amine receptor activity	GO:0008227	1.20764e-08	16	LOC100534567,HRH3,HTR1A,ADRA2C,LOC100708195,LOC100534440,HTR1F,HTR2A,HTR5A,LOC100705941,HTR7,LOC100534441,LOC100712311,HTR2B,LOC100712525,HTR1B
Molecular Function	inorganic anion transmembrane transporter activity	GO:0015103	1.51003e-08	27	LOC100705836,LOC100710201,GABRG3,LOC109194297,LOC100692942,LOC100694359,SLC12A1,LOC100534513,SLC6A1,SLC4A4,SLC5A5,LOC100698500,LOC100708943,XKR6,CFTR,LOC100711741,LOC100689998,GLRA2,LOC100698769,LOC100704187,LOC100694824,LOC100712199,LOC100690411,LOC100697313,GABRA2,SLC12A3,ANKH
Molecular Function	calcium ion binding	GO:0005509	1.79361e-08	76	LOC100707505,LOC100692640,MATN3,LOC100696264,LDLR,LOC100708178,LOC100705245,LOC100708228,LOC100703466,VWDE,CDH22,OTOF,NECAB1,LOC100704480,LOC100710649,LOC100707167,CABP7,LOC100712579,LOC100693466,NECAB2,PCDH8,PHF24,LOC100698894,LOC100704957,FSTL4,LOC100699266,LOC100692835,LOC100701351,CDH24,SPOCK1,LOC100696639,LOC100690496,LOC100693546,CDH13,LOC100698459,LOC100699370,LOC100710669,LOC100709438,LOC…
Molecular Function	DNA-binding transcription factor activity, RNA polymerase II-specific	GO:0000981	1.87354e-08	48	LHX8,LOC100706476,LOC100712246,LOC100693464,POU4F2,PAX7,DLX2,LOC100705868,TAL2,LOC100696603,BARHL2,POU6F2,PITX2,LOC100706092,GATA3,LOC109194259,OTX1,EMX2,IRX6,LHX2,LHX6,SIX3,NR4A2,LOC100705673,OTP,LOC100693371,LOC100706716,LHX5,LOC100707272,LOC100691274,RORB,LOC100700925,LOC100697381,PBX3,LHX9,LOC100705439,UNCX,IRX2,LOC100704482,BHLHE22,LOC100697873,POU3F1,LOC100707476,GATA2,POU4F1,ESR2,LOC100707…
Molecular Function	metal ion transmembrane transporter activity	GO:0046873	3.72166e-08	49	LOC100694690,LOC100696040,LOC100710201,LOC100694731,LOC100696918,KCNS3,CACNA1G,LOC100711555,LOC100693698,SLC6A1,SLC4A4,SLC5A5,LOC100708943,CACNB4,LOC100706322,LOC100702937,HCN4,LOC100709152,RYR3,CACNB3,LOC100699371,LOC100695568,LOC100699440,LOC100691827,SLC24A2,LOC100704187,KCNK10,KCND1,KCNG4,LOC100702324,SLC8A3,LOC100691500,ASIC1,LOC100696652,TMEM38A,CACNA2D1,NIPAL2,SNAP25,LOC100706079,LOC100697…
Molecular Function	neuropeptide receptor activity	GO:0008188	6.29785e-08	15	LOC100699490,NMUR1,LOC100702751,NMBR,LOC100710500,LOC100702544,LOC100695795,NPFFR2,LOC100707308,LOC100692926,TACR3A,LOC100703444,GALR1,GPR139,LOC100702434
Molecular Function	anion transmembrane transporter activity	GO:0008509	1.40196e-07	29	LOC100705836,LOC100710201,LOC100700733,GABRG3,LOC109194297,LOC100692942,LOC100694359,SLC12A1,LOC100534513,SLC6A1,SLC4A4,SLC5A5,LOC100698500,LOC100708943,XKR6,LOC100707011,CFTR,LOC100711741,LOC100689998,GLRA2,LOC100698769,LOC100704187,LOC100694824,LOC100712199,LOC100690411,LOC100697313,GABRA2,SLC12A3,ANKH
Molecular Function	potassium ion transmembrane transporter activity	GO:0015079	1.23022e-06	30	LOC100694690,LOC100696040,LOC100694731,LOC100696918,KCNS3,LOC100711555,LOC100693698,LOC100706322,LOC100702937,HCN4,LOC100709152,LOC100699371,SLC24A2,LOC100704187,KCNK10,KCND1,KCNG4,LOC100702324,LOC100691500,LOC100696652,TMEM38A,SNAP25,LOC100706079,LOC100697313,LOC100707244,KCNMB4,LOC100695486,LOC100711672,LOC100712391,KCNQ3
Molecular Function	serotonin receptor activity	GO:0099589	1.25965e-06	9	HTR1A,LOC100708195,HTR1F,HTR2A,HTR5A,LOC100705941,HTR7,HTR2B,HTR1B
Molecular Function	G protein-coupled serotonin receptor activity	GO:0004993	1.25965e-06	9	HTR1A,LOC100708195,HTR1F,HTR2A,HTR5A,LOC100705941,HTR7,HTR2B,HTR1B
Molecular Function	postsynaptic neurotransmitter receptor activity	GO:0098960	1.42462e-06	15	LOC100708615,LOC100534567,LOC102079696,LOC100699483,HRH3,LOC100696615,LOC100696880,LOC100534440,CHRNA5,DRD5,LOC100534441,DRD2,LOC100690921,LOC100696293,LOC100705513
Molecular Function	glutamate receptor activity	GO:0008066	1.69178e-06	13	GRIN3B,LOC100690133,LOC100702227,LOC100534577,GRIN2A,LOC100706002,LOC100691717,GRIK4,LOC100697557,GRIA1,LOC100692877,LOC100704734,GRIK3
Molecular Function	ionotropic glutamate receptor activity	GO:0004970	1.69178e-06	13	GRIN3B,LOC100690133,LOC100702227,LOC100534577,GRIN2A,LOC100706002,LOC100691717,GRIK4,LOC100697557,GRIA1,LOC100692877,LOC100704734,GRIK3
Molecular Function	voltage-gated cation channel activity	GO:0022843	7.94771e-06	26	LOC100694690,LOC100696040,LOC100694731,LOC100696918,KCNS3,CACNA1G,LOC100711555,LOC100693698,CACNB4,LOC100706322,LOC100702937,HCN4,LOC100709152,CACNB3,LOC100691827,KCND1,KCNG4,LOC100702324,LOC100691500,LOC100696652,SNAP25,LOC100706079,LOC100695486,LOC100708132,LOC100711672,KCNQ3
Molecular Function	potassium channel activity	GO:0005267	1.40721e-05	26	LOC100694690,LOC100696040,LOC100694731,LOC100696918,KCNS3,LOC100711555,LOC100693698,LOC100706322,LOC100702937,HCN4,LOC100709152,LOC100699371,KCNK10,KCND1,KCNG4,LOC100702324,LOC100691500,LOC100696652,TMEM38A,SNAP25,LOC100706079,LOC100707244,KCNMB4,LOC100695486,LOC100711672,KCNQ3
Molecular Function	peptide receptor activity	GO:0001653	3.78348e-05	25	LOC100699490,LOC100696849,NMUR1,HCRTR2,LOC100711263,LOC100702751,NMBR,LOC100693278,LOC100710500,LOC100696583,LOC100702544,LOC100695795,PTH2R,NPFFR2,LOC100700667,LOC100707308,LOC100692926,TACR3A,LOC100703444,CALCR,GALR1,LOC100707194,OXTR,GPR139,LOC100702434
Molecular Function	chloride channel activity	GO:0005254	7.62626e-05	15	GABRG3,LOC100692942,LOC100694359,LOC100534513,LOC100698500,XKR6,CFTR,LOC100711741,LOC100689998,GLRA2,LOC100698769,LOC100694824,LOC100712199,LOC100690411,GABRA2
Molecular Function	G protein-coupled peptide receptor activity	GO:0008528	7.70105e-05	24	LOC100699490,LOC100696849,NMUR1,HCRTR2,LOC100711263,LOC100702751,NMBR,LOC100693278,LOC100710500,LOC100696583,LOC100702544,LOC100695795,NPFFR2,LOC100700667,LOC100707308,LOC100692926,TACR3A,LOC100703444,CALCR,GALR1,LOC100707194,OXTR,GPR139,LOC100702434
Molecular Function	symporter activity	GO:0015293	8.21874e-05	20	LOC100711823,LOC100710487,SLC6A3,LOC100710201,LOC109194297,SLC12A1,SLC6A1,SLC4A4,SLC5A5,LOC100708943,LOC100704279,SLC1A2,SLC1A1,LOC100704187,LOC100700263,LOC100694683,LOC100697313,LOC100697795,LOC100699061,SLC12A3
Molecular Function	signaling receptor binding	GO:0005102	8.32933e-05	57	LOC100696132,IAPP,LOC100708027,IGF1,UCN,LOC100710422,FSHB,LOC100710487,WNT2B,WNT3A,CRH,NTS,BDNF,EPO,LOC100701803,ADCYAP1,NMU,SEMA3E,NPFFR2,CALCB,AGRP2,LOC100698076,PTH2,LOC100705058,LOC100701195,LOC100700388,LOC100710934,LOC100690958,LOC100712297,LOC100709445,LOC100706118,LOC100708397,LOC100708995,LOC100534493,LOC100703109,LOC100703221,LOC102077535,LOC100705693,STC2,LOC109194170,LOC100704879,NLGN…
Molecular Function	voltage-gated potassium channel activity	GO:0005249	0.000119792	21	LOC100694690,LOC100696040,LOC100694731,LOC100696918,KCNS3,LOC100711555,LOC100693698,LOC100706322,LOC100702937,HCN4,LOC100709152,KCND1,KCNG4,LOC100702324,LOC100691500,LOC100696652,SNAP25,LOC100706079,LOC100695486,LOC100711672,KCNQ3
Molecular Function	voltage-gated ion channel activity	GO:0005244	0.000159451	28	LOC100694690,LOC100696040,LOC100694731,LOC100696918,KCNS3,CACNA1G,LOC100711555,LOC100693698,CACNB4,LOC100706322,LOC100702937,HCN4,LOC100709152,CACNB3,LOC100691827,KCND1,KCNG4,LOC100702324,LOC100691500,LOC100696652,CACNA2D1,SNAP25,LOC100706079,CACNG3,LOC100695486,LOC100708132,LOC100711672,KCNQ3
Molecular Function	anion:cation symporter activity	GO:0015296	0.000216859	9	LOC100710201,LOC109194297,SLC12A1,SLC6A1,SLC5A5,LOC100708943,LOC100704187,LOC100697313,SLC12A3
Molecular Function	anion channel activity	GO:0005253	0.00028967	15	GABRG3,LOC100692942,LOC100694359,LOC100534513,LOC100698500,XKR6,CFTR,LOC100711741,LOC100689998,GLRA2,LOC100698769,LOC100694824,LOC100712199,LOC100690411,GABRA2
Molecular Function	voltage-gated channel activity	GO:0022832	0.000334703	28	LOC100694690,LOC100696040,LOC100694731,LOC100696918,KCNS3,CACNA1G,LOC100711555,LOC100693698,CACNB4,LOC100706322,LOC100702937,HCN4,LOC100709152,CACNB3,LOC100691827,KCND1,KCNG4,LOC100702324,LOC100691500,LOC100696652,CACNA2D1,SNAP25,LOC100706079,CACNG3,LOC100695486,LOC100708132,LOC100711672,KCNQ3
Molecular Function	secondary active transmembrane transporter activity	GO:0015291	0.00102382	26	LOC100705836,LOC100711823,LOC100710487,SLC6A3,LOC100710201,LOC100700733,LOC109194297,SLC12A1,SLC6A1,SLC4A4,SLC5A5,LOC100708943,LOC100699600,LOC100704279,LOC100707011,SLC1A2,SLC1A1,SLC24A2,LOC100704187,SLC8A3,LOC100700263,LOC100694683,LOC100697313,LOC100697795,LOC100699061,SLC12A3
Molecular Function	cation:chloride symporter activity	GO:0015377	0.00115658	8	LOC100710201,LOC109194297,SLC12A1,SLC6A1,LOC100708943,LOC100704187,LOC100697313,SLC12A3
Molecular Function	excitatory extracellular ligand-gated ion channel activity	GO:0005231	0.001271	12	LOC100708615,LOC100699483,LOC100694359,LOC100696615,LOC100696880,CHRNA5,LOC100711741,LOC100690921,GLRA2,LOC100696293,LOC100690411,LOC100705513
Molecular Function	ephrin receptor activity	GO:0005003	0.00178577	8	EPHA5,LOC100709700,LOC100702199,LOC100711975,EPHA6,EPHB3,LOC100706883,EPHA3
Molecular Function	solute:cation symporter activity	GO:0015294	0.0030238	10	LOC100710201,LOC109194297,SLC12A1,SLC6A1,SLC4A4,SLC5A5,LOC100708943,LOC100704187,LOC100697313,SLC12A3
Molecular Function	GABA receptor activity	GO:0016917	0.0056369	8	GABRG3,LOC100692942,LOC100698500,LOC100689998,LOC100698769,LOC100712199,GABRA2,LOC100695498
Molecular Function	hormone activity	GO:0005179	0.0077302	18	LOC100696132,IAPP,LOC100708027,IGF1,UCN,LOC100710422,FSHB,CRH,NTS,EPO,ADCYAP1,CALCB,LOC100705058,LOC100708397,STC2,LOC100698045,LOC100694069,LOC100692284
Molecular Function	anion:sodium symporter activity	GO:0015373	0.0119834	4	LOC100710201,SLC6A1,SLC5A5,LOC100708943
Molecular Function	neurexin family protein binding	GO:0042043	0.0133305	5	LOC100706118,NLGN1,LOC100709892,LOC100697103,NLGN3
Molecular Function	GABA-A receptor activity	GO:0004890	0.0137074	7	GABRG3,LOC100692942,LOC100698500,LOC100689998,LOC100698769,LOC100712199,GABRA2
Molecular Function	sulfotransferase activity	GO:0008146	0.018684	13	LOC100706353,LOC100699275,LOC100694282,LOC100702060,HS3ST4,HS3ST5,LOC100709793,CHST11,DSEL,LOC100696783,LOC100693479,SULT4A1,LOC100711711
Molecular Function	DNA-binding transcription factor activity	GO:0003700	0.0208366	60	LHX8,LOC100706476,LOC100712246,LOC100693464,LOC100709336,POU4F2,PAX7,DLX2,LOC100705868,LOC100711777,TAL2,LOC100696603,BARHL2,POU6F2,PITX2,LOC100706092,GATA3,LOC109194259,OTX1,EMX2,IRX6,LOC100704030,LHX2,LHX6,SIX3,NR4A2,LOC100705673,OTP,LOC100693371,LOC100696396,LOC100706716,LOC100710315,LHX5,LOC100708924,LOC100707272,LOC100691274,RORB,LOC100700925,INSM1,LOC100697381,PBX3,FOXP2,LHX9,LOC100705439,U…
Molecular Function	semaphorin receptor binding	GO:0030215	0.0216728	9	SEMA3E,LOC100701195,LOC100703109,LOC100703221,LOC100705693,LOC100694323,LOC100706207,SEMA3B,SEMA5A
Molecular Function	transmembrane receptor protein tyrosine kinase activity	GO:0004714	0.02926	13	EPHA5,FGFR2,LOC100709700,LOC100702199,LOC100711975,EPHA6,NRP2,EPHB3,LOC100708378,LOC100706883,EPHA3,NTRK2,LOC100703725
Molecular Function	acetylcholine-gated cation-selective channel activity	GO:0022848	0.0342425	8	LOC100708615,LOC100699483,LOC100696615,LOC100696880,CHRNA5,LOC100690921,LOC100696293,LOC100705513
Molecular Function	neurotransmitter receptor activity involved in regulation of postsynaptic membrane potential	GO:0099529	0.0342425	8	LOC100708615,LOC100699483,LOC100696615,LOC100696880,CHRNA5,LOC100690921,LOC100696293,LOC100705513
Molecular Function	transmitter-gated ion channel activity involved in regulation of postsynaptic membrane potential	GO:1904315	0.0342425	8	LOC100708615,LOC100699483,LOC100696615,LOC100696880,CHRNA5,LOC100690921,LOC100696293,LOC100705513
Molecular Function	sodium:chloride symporter activity	GO:0015378	0.0496406	3	LOC100710201,SLC6A1,LOC100708943
Biological Process	cell communication	GO:0007154	1.03048e-20	291	LOC100696132,LOC100709614,LOC100708027,IGF1,LOC100701325,LOC100708615,LOC100700541,GPER1,LOC102082380,RXFP1,UCN,GTH-RII,LOC100702425,LOC100534567,LOC100699490,LOC100696603,PTH1R,FSHB,GLP2R,LOC100710487,WNT2B,LOC100696849,WNT3A,LOC100690289,EPHA5,NMUR1,GATA3,LOC100708178,GRIN3B,LOC100703610,LOC100712082,LOC100701643,LOC102079696,HCRTR2,FGFR2,LOC100711263,GABRG3,GRM2,LOC100696877,CRH,LOC100702751,C…
Biological Process	signaling	GO:0023052	2.52985e-19	284	LOC100696132,LOC100709614,LOC100708027,IGF1,LOC100701325,LOC100708615,LOC100700541,GPER1,LOC102082380,RXFP1,UCN,GTH-RII,LOC100702425,LOC100534567,LOC100699490,LOC100696603,PTH1R,FSHB,GLP2R,LOC100710487,WNT2B,LOC100696849,WNT3A,LOC100690289,EPHA5,NMUR1,GATA3,GRIN3B,LOC100703610,LOC100712082,LOC100701643,LOC102079696,HCRTR2,FGFR2,LOC100711263,GABRG3,GRM2,LOC100696877,LOC100693678,CRH,LOC100702751,C…
Biological Process	ion transport	GO:0006811	3.84841e-18	118	LOC100705836,LOC100694690,LOC100708615,LOC100699699,LOC100711823,LOC100696040,GRIN3B,LOC102081410,LOC100694731,LOC100700733,GABRG3,LOC102082549,ATP1B4,LOC109194297,LOC100699483,LOC100692942,CACHD1,LOC100694359,SLC12A1,LOC100534513,LOC100696615,LOC100696918,LOC100699467,LOC100691213,ATP1B3,LOC100696880,LOC100690133,HTR3B,KCNS3,CHRNA5,CACNA1G,LOC100711555,LOC100693698,SLC6A1,SLC4A4,LOC100702227,SLC…
Biological Process	transmembrane transport	GO:0055085	2.53224e-15	135	LOC100705836,LOC100694690,LOC100708615,LOC100699699,LOC100711823,LOC100710487,LOC100696040,SLC17A6,GRIN3B,SLC6A3,LOC102081410,LOC100710201,LOC100694731,LOC100700733,GABRG3,LOC102082549,LOC102082099,SLC28A3,LOC109194297,LOC100697186,LOC100699483,LOC100692942,LOC100694359,SLC12A1,LOC100704341,LOC100534513,LOC100696615,LOC100696918,LOC100699467,LOC100696880,LOC100690133,HTR3B,KCNS3,CHRNA5,CACNA1G,LO…
Biological Process	ion transmembrane transport	GO:0034220	3.58939e-15	94	LOC100705836,LOC100694690,LOC100708615,LOC100699699,LOC100711823,LOC100696040,GRIN3B,LOC100700733,GABRG3,LOC102082549,LOC109194297,LOC100699483,LOC100692942,LOC100694359,SLC12A1,LOC100534513,LOC100696615,LOC100696880,LOC100690133,HTR3B,KCNS3,CHRNA5,CACNA1G,LOC100711555,SLC4A4,LOC100702227,LOC100698500,LOC100534577,CACNB4,GRIN2A,LOC100706322,LOC100702937,HCN4,LOC100709152,LOC100704279,CFTR,RYR3,LO…
Biological Process	nervous system development	GO:0007399	6.21133e-15	111	LOC100706476,LOC100709614,NEUROD4,POU4F2,GPER1,LOC100711777,TAL2,LOC100706092,LOC100699687,WNT3A,GATA3,LOC100708178,EMX2,TH,LHX2,SIX3,CNR1,NR4A2,TCF7L2,GREB1,LOC100703092,DDC,OTP,BDNF,SLITRK6,LOC100701803,ADCYAP1,LHX5,SEMA3E,LOC100707272,LOC100707385,LOC100699838,LOC100694933,VWC2,LOC100702995,LOC100699242,PROM1,LOC100705567,INSM1,LOC100698076,LHX9,MAP1B,LOC100705220,LOC100701195,NRP2,NRSN1,ATP1B…
Biological Process	synaptic signaling	GO:0099536	1.08728e-13	38	LOC100708615,LOC100534567,LOC102079696,LOC100690409,LOC100699483,OTOF,LOC100710649,LOC100696615,LOC100696880,LOC100708195,LOC100534440,CHRNA5,DRD5,NETO1,LOC100705941,LOC100705220,HTR7,LOC100534441,LOC100699505,LOC100702979,DLGAP2,DRD2,LOC100690921,LOC100696293,LOC100704187,SYP,LOC100705513,LOC100700879,LOC100697313,NLGN1,LOC100690640,LOC100696258,LOC100709892,LOC100697103,UNC13A,HTR1B,NLGN3,SYN3
Biological Process	cell-cell signaling	GO:0007267	1.20092e-13	63	LOC100709614,LOC100708615,LOC100534567,LOC100710487,WNT2B,WNT3A,LOC102079696,GABRG3,LOC100690409,LOC100699483,TCF7L2,OTOF,HTR1A,LOC100710649,LOC100696615,LOC100691213,ADCYAP1,LOC100696880,LOC100708195,LOC100534440,CHRNA5,DRD5,NETO1,AGRP2,LOC100705941,LOC100705220,LOC100692334,HTR7,LOC100534441,LOC100699505,LOC100702979,DLGAP2,LOC100712297,DRD2,LOC100690921,LOC100702483,LOC100698769,LOC100699999,L…
Biological Process	regulation of cellular process	GO:0050794	9.03595e-13	378	LHX8,LOC100706476,LOC100712246,LOC100694690,LOC100696132,LOC100693464,LOC100709614,LOC100709336,LOC100708027,NEUROD4,IGF1,POU4F2,PAX7,DLX2,LOC100705868,LOC100701325,LOC100708615,LOC100700541,GPER1,LOC102082380,SOX14,RXFP1,UCN,GTH-RII,LOC100702425,LOC100711777,TAL2,LOC100534567,LOC100699490,LOC100696603,BARHL2,PTH1R,FSHB,POU6F2,GLP2R,LOC100710487,PITX2,LOC100706092,WNT2B,LOC100706093,LOC100696849,…
Biological Process	anterograde trans-synaptic signaling	GO:0098916	1.47151e-12	35	LOC100708615,LOC102079696,LOC100690409,LOC100699483,OTOF,LOC100710649,LOC100696615,LOC100696880,LOC100708195,CHRNA5,DRD5,NETO1,LOC100705941,LOC100705220,HTR7,LOC100699505,LOC100702979,DLGAP2,DRD2,LOC100690921,LOC100696293,LOC100704187,SYP,LOC100705513,LOC100700879,LOC100697313,NLGN1,LOC100690640,LOC100696258,LOC100709892,LOC100697103,UNC13A,HTR1B,NLGN3,SYN3
Biological Process	chemical synaptic transmission	GO:0007268	1.47151e-12	35	LOC100708615,LOC102079696,LOC100690409,LOC100699483,OTOF,LOC100710649,LOC100696615,LOC100696880,LOC100708195,CHRNA5,DRD5,NETO1,LOC100705941,LOC100705220,HTR7,LOC100699505,LOC100702979,DLGAP2,DRD2,LOC100690921,LOC100696293,LOC100704187,SYP,LOC100705513,LOC100700879,LOC100697313,NLGN1,LOC100690640,LOC100696258,LOC100709892,LOC100697103,UNC13A,HTR1B,NLGN3,SYN3
Biological Process	trans-synaptic signaling	GO:0099537	1.47151e-12	35	LOC100708615,LOC102079696,LOC100690409,LOC100699483,OTOF,LOC100710649,LOC100696615,LOC100696880,LOC100708195,CHRNA5,DRD5,NETO1,LOC100705941,LOC100705220,HTR7,LOC100699505,LOC100702979,DLGAP2,DRD2,LOC100690921,LOC100696293,LOC100704187,SYP,LOC100705513,LOC100700879,LOC100697313,NLGN1,LOC100690640,LOC100696258,LOC100709892,LOC100697103,UNC13A,HTR1B,NLGN3,SYN3
Biological Process	signal transduction	GO:0007165	1.854e-12	254	LOC100696132,LOC100709614,LOC100708027,IGF1,LOC100701325,LOC100708615,LOC100700541,GPER1,LOC102082380,RXFP1,UCN,GTH-RII,LOC100702425,LOC100534567,LOC100699490,LOC100696603,PTH1R,FSHB,GLP2R,LOC100710487,WNT2B,LOC100696849,WNT3A,LOC100690289,EPHA5,NMUR1,GATA3,GRIN3B,LOC100703610,LOC100712082,LOC100701643,LOC102079696,HCRTR2,FGFR2,LOC100711263,GRM2,LOC100696877,CRH,LOC100702751,CNR1,LGR5,LOC10070970…
Biological Process	multicellular organismal process	GO:0032501	8.21778e-12	237	LOC100705836,LOC100706476,LOC100712246,LOC100696132,LOC100693464,LOC100709614,LOC100709336,LOC100708027,NEUROD4,IGF1,POU4F2,LOC100708615,LOC100700541,LOC100697245,GPER1,LOC100534413,LOC100709260,LOC100702425,LOC100711777,TAL2,LOC102078936,RAG1,PTH1R,POU6F2,LOC100710487,PHKG1,LOC100706092,WNT2B,LOC100699687,LOC100696849,WNT3A,LOC100690289,GATA3,LOC100708178,LOC100703610,OTX1,EMX2,HCRTR2,TH,LOC1006…
Biological Process	G protein-coupled receptor signaling pathway	GO:0007186	1.30398e-11	119	LOC100696132,LOC100708027,LOC100700541,GPER1,LOC102082380,RXFP1,GTH-RII,LOC100702425,LOC100534567,LOC100699490,PTH1R,GLP2R,LOC100696849,LOC100690289,NMUR1,LOC100703610,LOC100712082,LOC100701643,LOC102079696,HCRTR2,LOC100711263,GRM2,LOC100696877,LOC100702751,CNR1,LGR5,LOC100698191,LOC100707068,NMBR,HRH3,HTR1A,LOC100693278,ADRA2C,GPRC5B,LOC100710500,LOC100696583,LOC100702544,LOC100701095,ADCYAP1,LO…
Biological Process	biological regulation	GO:0065007	7.72e-11	431	LOC100705836,LHX8,LOC100706476,LOC100712246,LOC100694690,LOC100696132,LOC100693464,LOC100709614,LOC100709336,LOC100708027,NEUROD4,IGF1,POU4F2,PAX7,DLX2,LOC100705868,LOC100701325,LOC100708615,LOC100700541,LOC100697245,GPER1,LOC102082380,SOX14,LOC100534413,LOC100709260,RXFP1,UCN,GTH-RII,LOC100702425,LOC100711777,TAL2,LOC100534567,LOC100699490,LOC100696603,LDLR,BARHL2,PTH1R,FSHB,POU6F2,GLP2R,LOC1007…
Biological Process	potassium ion transport	GO:0006813	1.32599e-09	37	LOC100694690,LOC100696040,LOC100694731,ATP1B4,LOC100696918,ATP1B3,KCNS3,LOC100711555,LOC100693698,LOC100706322,LOC100702937,HCN4,LOC100709152,ATP1B2,LOC102079915,LOC100699371,SLC24A2,LOC100704187,KCNK10,KCND1,KCNG4,LOC100702324,LOC100691500,LOC100696652,ABCC8,TMEM38A,SNAP25,LOC100706079,LOC100697313,LOC100707244,LOC100695267,KCNMB4,LOC100695486,LOC100701802,LOC100711672,LOC100712391,KCNQ3
Biological Process	regulation of biological process	GO:0050789	2.20473e-09	397	LHX8,LOC100706476,LOC100712246,LOC100694690,LOC100696132,LOC100693464,LOC100709614,LOC100709336,LOC100708027,NEUROD4,IGF1,POU4F2,PAX7,DLX2,LOC100705868,LOC100701325,LOC100708615,LOC100700541,GPER1,LOC102082380,SOX14,LOC100534413,LOC100709260,RXFP1,UCN,GTH-RII,LOC100702425,LOC100711777,TAL2,LOC100534567,LOC100699490,LOC100696603,BARHL2,PTH1R,FSHB,POU6F2,GLP2R,LOC100710487,PITX2,LOC100706092,WNT2B,…
Biological Process	cellular response to monoamine stimulus	GO:0071868	9.58422e-09	13	LOC102079696,HTR1A,LOC100708195,HTR1F,DRD5,NSG2,HTR2A,LOC100705941,HTR7,LOC102077312,DRD2,HTR1B,NSG1
Biological Process	response to dopamine	GO:1903350	9.58422e-09	13	LOC102079696,HTR1A,LOC100708195,HTR1F,DRD5,NSG2,HTR2A,LOC100705941,HTR7,LOC102077312,DRD2,HTR1B,NSG1
Biological Process	cellular response to catecholamine stimulus	GO:0071870	9.58422e-09	13	LOC102079696,HTR1A,LOC100708195,HTR1F,DRD5,NSG2,HTR2A,LOC100705941,HTR7,LOC102077312,DRD2,HTR1B,NSG1
Biological Process	cellular response to dopamine	GO:1903351	9.58422e-09	13	LOC102079696,HTR1A,LOC100708195,HTR1F,DRD5,NSG2,HTR2A,LOC100705941,HTR7,LOC102077312,DRD2,HTR1B,NSG1
Biological Process	cellular response to organic cyclic compound	GO:0071407	1.37283e-08	18	GPER1,LOC102079696,HTR1A,LOC100708195,HTR1F,LOC100708924,LOC100709455,DRD5,NSG2,HTR2A,LOC100705941,HTR7,LOC102077312,DRD2,LOC100703444,ESR2,HTR1B,NSG1
Biological Process	transport	GO:0006810	1.49871e-08	193	LOC100704059,LOC102080222,LOC100705836,LOC100694690,LOC100708615,LOC100703516,LOC100709107,LOC100699699,LOC100711823,LDLR,LOC100710487,CPLX3,LOC100696040,SLC17A6,GRIN3B,LOC100703774,SLC6A3,LOC102081410,LOC100710201,LOC100694731,LOC100700733,GABRG3,LOC102082549,LOC102082099,SLC28A3,ATP1B4,LOC109194297,LOC100697186,LOC100699483,LOC100692942,CACHD1,LOC100694359,OTOF,SLC12A1,LOC100704341,HTR1A,LOC100…
Biological Process	establishment of localization	GO:0051234	4.03429e-08	193	LOC100704059,LOC102080222,LOC100705836,LOC100694690,LOC100708615,LOC100703516,LOC100709107,LOC100699699,LOC100711823,LDLR,LOC100710487,CPLX3,LOC100696040,SLC17A6,GRIN3B,LOC100703774,SLC6A3,LOC102081410,LOC100710201,LOC100694731,LOC100700733,GABRG3,LOC102082549,LOC102082099,SLC28A3,ATP1B4,LOC109194297,LOC100697186,LOC100699483,LOC100692942,CACHD1,LOC100694359,OTOF,SLC12A1,LOC100704341,HTR1A,LOC100…
Biological Process	response to monoamine	GO:0071867	4.34242e-08	13	LOC102079696,HTR1A,LOC100708195,HTR1F,DRD5,NSG2,HTR2A,LOC100705941,HTR7,LOC102077312,DRD2,HTR1B,NSG1
Biological Process	response to catecholamine	GO:0071869	4.34242e-08	13	LOC102079696,HTR1A,LOC100708195,HTR1F,DRD5,NSG2,HTR2A,LOC100705941,HTR7,LOC102077312,DRD2,HTR1B,NSG1
Biological Process	localization	GO:0051179	7.74323e-08	196	LOC100704059,LOC102080222,LOC100705836,LOC100694690,LOC100708615,LOC100703516,LOC100709107,LOC100699699,LOC100711823,LDLR,LOC100710487,CPLX3,LOC100696040,SLC17A6,GRIN3B,LOC100703774,SLC6A3,LOC102081410,LOC100710201,LOC100694731,LOC100700733,GABRG3,LOC102082549,LOC102082099,CRH,SLC28A3,ATP1B4,LOC109194297,LOC100697186,LOC100699483,LOC100692942,CACHD1,LOC100694359,OTOF,SLC12A1,LOC100704341,HTR1A,LO…
Biological Process	inorganic ion transmembrane transport	GO:0098660	8.03942e-08	61	LOC100694690,LOC100696040,GABRG3,LOC102082549,LOC109194297,LOC100692942,SLC12A1,LOC100534513,KCNS3,CACNA1G,LOC100711555,LOC100698500,CACNB4,LOC100706322,LOC100702937,HCN4,LOC100709152,CFTR,RYR3,LOC100711741,CACNB3,LOC100699371,LOC100695568,LOC100689998,GLRA2,LOC100699440,LOC100698769,LOC100691827,SLC24A2,LOC100704187,KCNK10,LOC100694824,KCND1,RHCG,KCNG4,LOC100712199,LOC100702324,SLC8A3,LOC1006915…
Biological Process	metal ion transport	GO:0030001	1.10579e-07	58	LOC100694690,LOC100696040,LOC100694731,LOC102082549,ATP1B4,CACHD1,SLC12A1,LOC100696918,ATP1B3,KCNS3,CACNA1G,LOC100711555,LOC100693698,CACNB4,LOC100706322,LOC100699600,LOC100702937,HCN4,LOC100709152,ATP1B2,LOC102079915,RYR3,CACNB3,LOC100699371,LOC100695568,LOC100699440,LOC100691827,SLC24A2,LOC100704187,KCNK10,KCND1,KCNG4,LOC100702324,SLC8A3,LOC100691500,ASIC1,LOC100696652,ABCC8,TMEM38A,CACNA2D1,NI…
Biological Process	cellular response to stimulus	GO:0051716	2.09175e-07	261	LOC100696132,LOC100709614,LOC100708027,IGF1,LOC100701325,LOC100708615,LOC100700541,GPER1,LOC102082380,RXFP1,UCN,GTH-RII,LOC100702425,LOC100534567,LOC100699490,LOC100696603,LDLR,PTH1R,FSHB,GLP2R,LOC100710487,WNT2B,LOC100696849,WNT3A,LOC100690289,EPHA5,NMUR1,GATA3,GRIN3B,LOC100703610,LOC100712082,LOC100701643,LOC102079696,HCRTR2,FGFR2,LOC100711263,GRM2,LOC100696877,CRH,LOC100702751,CNR1,LGR5,LOC100…
Biological Process	regulation of biological quality	GO:0065008	3.6295e-07	82	LOC100705836,LOC100696132,LOC100693464,LOC100708027,LOC100708615,LOC100697245,LDLR,LOC100696849,LOC102079696,HCRTR2,TH,LOC100699848,LOC100693678,LOC100690409,NR4A2,LOC100699483,TCF7L2,OTOF,HRH3,CNNM1,HTR1A,DIO2,LOC100710649,LOC100704451,LOC100696615,LOC100703955,ADRA2C,LOC100710500,EPO,LOC100696583,SLITRK6,ADCYAP1,LOC100696880,LOC100708195,CHRNA5,GAD2,DRD5,NETO1,LOC100705567,LOC106096419,LOC10070…
Biological Process	anatomical structure development	GO:0048856	3.65294e-07	218	LOC100705836,LHX8,LOC100706476,LOC100712246,LOC100693464,LOC100709614,MATN3,LOC100709336,NEUROD4,IGF1,POU4F2,PAX7,LOC100705868,LOC100697245,GPER1,LOC100696264,LOC100534413,LOC100711777,TAL2,LOC102078936,LDLR,RAG1,PTH1R,POU6F2,LOC100710487,PHKG1,LOC100706092,WNT2B,LOC100699687,WNT3A,GATA3,LOC100708178,OTX1,EMX2,TH,LOC100689707,LOC100699848,LHX2,LOC100693678,CRH,LHX6,SIX3,CNR1,NR4A2,LOC100690342,VW…
Biological Process	cellular response to oxygen-containing compound	GO:1901701	4.04713e-07	22	GPER1,LOC100534567,LDLR,LOC102079696,LOC100707068,HTR1A,LOC100708195,LOC100534440,HTR1F,DRD5,NSG2,HTR2A,LOC100705941,HTR7,LOC100534441,LOC102077312,DRD2,LOC100703444,ESR2,LOC100706692,HTR1B,NSG1
Biological Process	response to stimulus	GO:0050896	5.51254e-07	301	LOC100711364,LOC100696132,LOC100709614,LOC100708027,IGF1,MSRB2,LOC100701325,LOC100708615,LOC100700541,GPER1,LOC102082380,LOC100709107,RXFP1,UCN,GTH-RII,LOC100702425,LOC100534567,LOC100699490,LOC100696603,LDLR,PTH1R,LOC100705993,FSHB,GLP2R,LOC100710487,WNT2B,LOC100696849,WNT3A,LOC100690289,EPHA5,NMUR1,GATA3,GRIN3B,LOC100703610,LOC100712082,LOC100701643,LOC102079696,HCRTR2,LOC100689707,FGFR2,LOC100…
Biological Process	developmental process	GO:0032502	1.26227e-06	221	LOC100705836,LHX8,LOC100706476,LOC100712246,LOC100693464,LOC100709614,MATN3,LOC100709336,NEUROD4,IGF1,POU4F2,PAX7,LOC100705868,LOC100697245,GPER1,LOC100696264,LOC100534413,LOC100711777,TAL2,LOC102078936,LDLR,RAG1,PTH1R,POU6F2,LOC100710487,PHKG1,LOC100706092,WNT2B,LOC100699687,WNT3A,GATA3,LOC100708178,OTX1,EMX2,TH,LOC100689707,LOC100699848,LHX2,LOC100693678,CRH,LHX6,SIX3,CNR1,NR4A2,LOC100690342,VW…
Biological Process	multicellular organism development	GO:0007275	1.34551e-06	184	LOC100705836,LOC100706476,LOC100712246,LOC100693464,LOC100709614,LOC100709336,NEUROD4,IGF1,POU4F2,LOC100697245,GPER1,LOC100711777,TAL2,RAG1,PTH1R,POU6F2,LOC100710487,PHKG1,LOC100706092,WNT2B,LOC100699687,WNT3A,GATA3,LOC100708178,OTX1,EMX2,TH,LOC100689707,LOC100699848,LHX2,LOC100693678,CRH,SIX3,CNR1,NR4A2,LOC100690342,VWDE,TCF7L2,GREB1,LOC100696318,LOC100696095,LOC100703092,LOC100704480,DDC,OTP,LO…
Biological Process	cation transport	GO:0006812	2.23129e-06	66	LOC100694690,LOC100696040,LOC102081410,LOC100694731,LOC102082549,ATP1B4,CACHD1,SLC12A1,LOC100696918,LOC100691213,ATP1B3,KCNS3,CACNA1G,LOC100711555,LOC100693698,LOC100708943,CACNB4,GRIN2A,LOC100706322,LOC100699600,LOC100702937,HCN4,LOC100709152,ATP1B2,LOC102079915,RYR3,CACNB3,LOC100699371,LOC100695568,LOC100699440,LOC100691827,SLC24A2,LOC100704187,KCNK10,KCND1,RHCG,KCNG4,LOC100702324,SLC8A3,LOC100…
Biological Process	system development	GO:0048731	2.41219e-06	163	LOC100705836,LOC100706476,LOC100693464,LOC100709614,LOC100709336,NEUROD4,POU4F2,LOC100697245,GPER1,LOC100711777,TAL2,RAG1,PTH1R,PHKG1,LOC100706092,LOC100699687,WNT3A,GATA3,LOC100708178,EMX2,TH,LOC100689707,LOC100699848,LHX2,CRH,SIX3,CNR1,NR4A2,LOC100690342,VWDE,TCF7L2,GREB1,LOC100696318,LOC100703092,LOC100704480,DDC,OTP,LOC100698047,LOC100696396,LOC100703955,BDNF,EPO,SLITRK6,LOC100701803,ADCYAP1,…
Biological Process	anion transmembrane transport	GO:0098656	4.17491e-06	28	LOC100705836,LOC100711823,LOC100700733,GABRG3,LOC109194297,LOC100692942,SLC12A1,LOC100534513,SLC4A4,LOC100698500,LOC100704279,CFTR,LOC100711741,SLC1A2,LOC100689998,GLRA2,LOC100698769,SLC1A1,SLC24A2,LOC100704187,LOC100694824,LOC100712199,LOC100690411,LOC100697313,GABRA2,LOC100706692,SLC12A3,ANKH
Biological Process	cellular response to nitrogen compound	GO:1901699	4.49124e-06	18	LOC100534567,LOC102079696,LOC100707068,HTR1A,LOC100708195,LOC100534440,HTR1F,DRD5,NSG2,HTR2A,LOC100705941,HTR7,LOC100534441,LOC102077312,DRD2,LOC100703444,HTR1B,NSG1
Biological Process	potassium ion transmembrane transport	GO:0071805	6.6972e-06	28	LOC100694690,LOC100696040,KCNS3,LOC100711555,LOC100706322,LOC100702937,HCN4,LOC100709152,LOC100699371,SLC24A2,LOC100704187,KCNK10,KCND1,KCNG4,LOC100702324,LOC100691500,LOC100696652,TMEM38A,SNAP25,LOC100706079,LOC100697313,LOC100707244,KCNMB4,LOC100695486,LOC100701802,LOC100711672,LOC100712391,KCNQ3
Biological Process	response to oxygen-containing compound	GO:1901700	6.84258e-06	25	GPER1,LOC100534567,LDLR,LOC102079696,LOC100689707,LOC100707068,HTR1A,LOC100708195,LOC100534440,HTR1F,DRD5,NSG2,HTR2A,FOXP2,LOC100705941,HTR7,LOC100534441,LOC100711741,LOC102077312,DRD2,LOC100703444,ESR2,LOC100706692,HTR1B,NSG1
Biological Process	ligand-gated ion channel signaling pathway	GO:1990806	9.69298e-06	13	GRIN3B,LOC100690133,LOC100702227,LOC100534577,GRIN2A,LOC100706002,LOC100691717,GRIK4,LOC100697557,GRIA1,LOC100692877,LOC100704734,GRIK3
Biological Process	ionotropic glutamate receptor signaling pathway	GO:0035235	9.69298e-06	13	GRIN3B,LOC100690133,LOC100702227,LOC100534577,GRIN2A,LOC100706002,LOC100691717,GRIK4,LOC100697557,GRIA1,LOC100692877,LOC100704734,GRIK3
Biological Process	anion transport	GO:0006820	1.08213e-05	33	LOC100705836,LOC100711823,LOC100700733,GABRG3,LOC109194297,LOC100692942,LOC100694359,SLC12A1,LOC100534513,SLC6A1,SLC4A4,SLC5A5,LOC100698500,LOC100704279,LOC100707011,CFTR,LOC100711741,SLC1A2,LOC100689998,GLRA2,LOC100698769,SLC1A1,SLC24A2,LOC100704187,LOC100694824,LOC100712199,LOC100690411,LOC100694683,LOC100697313,GABRA2,LOC100706692,SLC12A3,ANKH
Biological Process	central nervous system development	GO:0007417	1.18799e-05	47	LOC100706476,LOC100709614,NEUROD4,POU4F2,GPER1,TAL2,LOC100706092,WNT3A,GATA3,LOC100708178,EMX2,TH,LHX2,SIX3,NR4A2,TCF7L2,GREB1,LOC100703092,DDC,OTP,BDNF,ADCYAP1,LHX5,LOC100707272,LOC100699838,VWC2,LOC100705567,INSM1,LHX9,LOC100711741,ROBO2,LOC100709445,LOC102078098,LOC100700859,LOC100708397,SHH,POU3F1,LOC100702324,LEF1,LOC100706722,LOC100697603,LOC100711297,ZNF503,EYA1,SPRY4,LOC100703725,LOC10070…
Biological Process	inorganic anion transport	GO:0015698	1.3619e-05	25	LOC100705836,GABRG3,LOC109194297,LOC100692942,LOC100694359,SLC12A1,LOC100534513,SLC4A4,SLC5A5,LOC100698500,CFTR,LOC100711741,LOC100689998,GLRA2,LOC100698769,LOC100704187,LOC100694824,LOC100712199,LOC100690411,LOC100694683,LOC100697313,GABRA2,LOC100706692,SLC12A3,ANKH
Biological Process	neurogenesis	GO:0022008	1.69849e-05	61	LOC100706476,NEUROD4,TAL2,LOC100706092,GATA3,EMX2,TH,LHX2,CNR1,NR4A2,OTP,BDNF,SLITRK6,SEMA3E,LOC100707272,LOC100707385,LOC100694933,LOC100702995,PROM1,LOC100705567,INSM1,LHX9,LOC100705220,LOC100701195,NRP2,ATP1B2,SLITRK1,LOC100703008,LOC100711741,ROBO2,LOC100709445,LOC100711659,ADCY8,BHLHE22,LOC102078098,LOC100700859,SHH,LOC100708462,TENM3,LOC100695575,LEF1,LOC100697603,LOC100705693,LOC100711773,…
Biological Process	chloride transport	GO:0006821	2.28437e-05	20	GABRG3,LOC109194297,LOC100692942,LOC100694359,SLC12A1,LOC100534513,LOC100698500,CFTR,LOC100711741,LOC100689998,GLRA2,LOC100698769,LOC100704187,LOC100694824,LOC100712199,LOC100690411,LOC100697313,GABRA2,LOC100706692,SLC12A3
Biological Process	generation of neurons	GO:0048699	2.43421e-05	56	LOC100706476,NEUROD4,TAL2,GATA3,EMX2,TH,LHX2,CNR1,NR4A2,OTP,BDNF,SLITRK6,SEMA3E,LOC100707272,LOC100707385,LOC100694933,PROM1,LOC100705567,INSM1,LHX9,LOC100705220,LOC100701195,NRP2,ATP1B2,SLITRK1,LOC100703008,LOC100711741,ROBO2,LOC100709445,LOC100711659,ADCY8,LOC102078098,LOC100700859,SHH,LOC100708462,TENM3,LOC100695575,LEF1,LOC100697603,LOC100705693,LOC100711773,METRN,TENM4,LOC100706434,LOC100711…
Biological Process	neuron differentiation	GO:0030182	2.48066e-05	55	LOC100706476,NEUROD4,TAL2,GATA3,EMX2,TH,LHX2,CNR1,NR4A2,OTP,BDNF,SLITRK6,SEMA3E,LOC100707272,LOC100707385,LOC100694933,PROM1,LOC100705567,INSM1,LHX9,LOC100701195,NRP2,ATP1B2,SLITRK1,LOC100703008,LOC100711741,ROBO2,LOC100709445,LOC100711659,ADCY8,LOC102078098,LOC100700859,SHH,LOC100708462,TENM3,LOC100695575,LEF1,LOC100697603,LOC100705693,LOC100711773,METRN,TENM4,LOC100706434,LOC100711408,LOC100694…
Biological Process	response to organic cyclic compound	GO:0014070	2.69903e-05	18	GPER1,LOC102079696,HTR1A,LOC100708195,HTR1F,LOC100708924,LOC100709455,DRD5,NSG2,HTR2A,LOC100705941,HTR7,LOC102077312,DRD2,LOC100703444,ESR2,HTR1B,NSG1
Biological Process	chloride transmembrane transport	GO:1902476	2.83863e-05	19	GABRG3,LOC109194297,LOC100692942,SLC12A1,LOC100534513,LOC100698500,CFTR,LOC100711741,LOC100689998,GLRA2,LOC100698769,LOC100704187,LOC100694824,LOC100712199,LOC100690411,LOC100697313,GABRA2,LOC100706692,SLC12A3
Biological Process	regulation of neurotransmitter levels	GO:0001505	3.04894e-05	12	TH,OTOF,HRH3,LOC100710649,LOC100704451,GAD2,ABAT,LOC100699505,LOC100700879,UNC13A,LOC100712525,SYN3
Biological Process	brain development	GO:0007420	3.82822e-05	37	LOC100709614,NEUROD4,POU4F2,GPER1,TAL2,LOC100706092,WNT3A,LOC100708178,EMX2,LHX2,SIX3,NR4A2,TCF7L2,GREB1,DDC,OTP,BDNF,ADCYAP1,LHX5,VWC2,LOC100705567,LHX9,LOC100709445,LOC102078098,LOC100700859,LOC100708397,SHH,POU3F1,LOC100702324,LEF1,LOC100706722,LOC100697603,LOC100711297,ZNF503,EYA1,SPRY4,LOC100702908
Biological Process	signal release	GO:0023061	4.05322e-05	14	OTOF,HTR1A,LOC100710649,LOC100691213,ADCYAP1,AGRP2,LOC100699505,PORCN,ICA1,LOC100700879,LOC100706692,LOC100694209,UNC13A,SYN3
Biological Process	inorganic anion transmembrane transport	GO:0098661	5.17472e-05	20	GABRG3,LOC109194297,LOC100692942,SLC12A1,LOC100534513,LOC100698500,CFTR,LOC100711741,LOC100689998,GLRA2,LOC100698769,LOC100704187,LOC100694824,LOC100712199,LOC100690411,LOC100697313,GABRA2,LOC100706692,SLC12A3,ANKH
Biological Process	head development	GO:0060322	5.22554e-05	38	LOC100709614,NEUROD4,POU4F2,GPER1,TAL2,LOC100706092,WNT3A,LOC100708178,EMX2,LHX2,SIX3,NR4A2,TCF7L2,GREB1,DDC,OTP,BDNF,ADCYAP1,LHX5,VWC2,LOC100705567,LHX9,LOC100709445,LOC102078098,LOC100700859,LOC100708397,SHH,POU3F1,LOC100702324,LEF1,LOC100706722,LOC100697603,LOC100711297,ZNF503,EYA1,SPRY4,CHD5,LOC100702908
Biological Process	cellular response to organonitrogen compound	GO:0071417	7.80325e-05	15	LOC102079696,LOC100707068,HTR1A,LOC100708195,HTR1F,DRD5,NSG2,HTR2A,LOC100705941,HTR7,LOC102077312,DRD2,LOC100703444,HTR1B,NSG1
Biological Process	smooth muscle contraction	GO:0006939	0.000305078	8	ADRA2C,NMU,LOC100708195,LOC100705941,HTR7,LOC100712311,LOC100699999,HTR2B
Biological Process	cellular response to endogenous stimulus	GO:0071495	0.00053977	32	GPER1,LOC100699490,GATA3,LOC102079696,FGFR2,LOC100707068,HTR1A,LOC100695795,LOC100708195,HTR1F,LOC100708924,LOC100709455,DRD5,AGRP2,NSG2,HTR2A,LOC100705941,HTR7,LOC102077312,DRD2,RGMB,LOC100703444,LOC100699999,SHH,LOC109194170,ESR2,LOC100707770,SPRY4,LOC112841764,HTR1B,NSG1,RGMA
Biological Process	forebrain development	GO:0030900	0.000559461	17	NEUROD4,WNT3A,LOC100708178,LHX2,NR4A2,TCF7L2,GREB1,OTP,LHX5,VWC2,LHX9,LOC102078098,SHH,LEF1,LOC100697603,EYA1,LOC100702908
Biological Process	glutamate receptor signaling pathway	GO:0007215	0.000577298	13	GRIN3B,LOC100690133,LOC100702227,LOC100534577,GRIN2A,LOC100706002,LOC100691717,GRIK4,LOC100697557,GRIA1,LOC100692877,LOC100704734,GRIK3
Biological Process	response to nitrogen compound	GO:1901698	0.000736982	20	LOC100534567,LOC102079696,LOC100707068,HTR1A,LOC100708195,LOC100534440,HTR1F,DRD5,NSG2,HTR2A,LOC100705941,HTR7,LOC100534441,LOC100711741,LOC102077312,DRD2,LOC100703444,LOC100702823,HTR1B,NSG1
Biological Process	G protein-coupled serotonin receptor signaling pathway	GO:0098664	0.000768045	7	HTR1A,LOC100708195,HTR1F,HTR2A,LOC100705941,HTR7,HTR1B
Biological Process	cell surface receptor signaling pathway	GO:0007166	0.000818314	81	LOC100709614,LOC100708615,PTH1R,GLP2R,LOC100710487,WNT2B,WNT3A,EPHA5,GATA3,GRIN3B,LOC100712082,FGFR2,LOC100709700,LOC100699483,TCF7L2,LOC100696615,LOC100702199,LOC100696880,LOC100690133,PTH2R,CHRNA5,LOC100702950,LOC100706931,LOC100692941,LOC100711975,EPHA6,LOC100702227,LOC100534577,GRIN2A,LOC100697561,LOC100692334,NRP2,GHR1,LOC100712297,RGMB,LOC100709445,LOC100706002,LOC100690921,LOC100696279,LOC…
Biological Process	cell-cell adhesion via plasma-membrane adhesion molecules	GO:0098742	0.00148898	24	CDH22,PCDH8,LOC100699266,LOC100701351,CDH24,LOC100690496,CDH13,LOC100689962,CDH18,LOC100700554,LOC100709358,LOC100701201,LOC100699056,LOC100701475,CDH7,LOC102078972,DCHS2,LOC100708136,PCDH20,LOC100695194,LOC100707506,CLSTN1,CDH11,PCDH7
Biological Process	serotonin receptor signaling pathway	GO:0007210	0.00158557	7	HTR1A,LOC100708195,HTR1F,HTR2A,LOC100705941,HTR7,HTR1B
Biological Process	dopamine receptor signaling pathway	GO:0007212	0.00166057	6	LOC102079696,DRD5,NSG2,LOC102077312,DRD2,NSG1
Biological Process	cell adhesion	GO:0007155	0.00186612	48	SUSD5,HAPLN4,GATA3,CDH22,LOC100696095,LOC100704480,LOC100692404,PCDH8,LOC100706323,LOC100699266,LOC100701351,CDH24,LOC100696639,LOC100690496,RADIL,NCAM2,CDH13,LOC100689962,CDH18,RGMB,LOC100700554,LOC100709358,LOC100701201,LOC100695628,LOC100706118,LOC100699056,LOC100701475,CDH7,LOC100697129,PKP2,LOC102078972,NLGN1,DCHS2,LOC100708136,LOC100709892,THBS3,ROBO4,PCDH20,LOC100697103,LOC100695194,LOC100…
Biological Process	response to endogenous stimulus	GO:0009719	0.0018866	32	GPER1,LOC100699490,GATA3,LOC102079696,FGFR2,LOC100707068,HTR1A,LOC100695795,LOC100708195,HTR1F,LOC100708924,LOC100709455,DRD5,AGRP2,NSG2,HTR2A,LOC100705941,HTR7,LOC102077312,DRD2,RGMB,LOC100703444,LOC100699999,SHH,LOC109194170,ESR2,LOC100707770,SPRY4,LOC112841764,HTR1B,NSG1,RGMA
Biological Process	homophilic cell adhesion via plasma membrane adhesion molecules	GO:0007156	0.00221191	23	CDH22,PCDH8,LOC100699266,LOC100701351,CDH24,LOC100690496,CDH13,LOC100689962,CDH18,LOC100700554,LOC100709358,LOC100701201,LOC100701475,CDH7,LOC102078972,DCHS2,LOC100708136,PCDH20,LOC100695194,LOC100707506,CLSTN1,CDH11,PCDH7
Biological Process	neuropeptide signaling pathway	GO:0007218	0.00242676	11	NMUR1,LOC100702751,LOC100710500,LOC100702544,NPFFR2,PTH2,LOC100695139,ECEL1,LOC100707308,GALR1,GPR139
Biological Process	cell morphogenesis involved in neuron differentiation	GO:0048667	0.00282454	31	EMX2,LHX2,CNR1,SLITRK6,SEMA3E,LOC100705567,LOC100701195,NRP2,SLITRK1,ROBO2,LOC100709445,LOC100711659,ADCY8,LOC102078098,SHH,LOC100708462,LOC100695575,LOC100697603,LOC100705693,METRN,LOC100706434,LOC100694323,LOC100711297,SLITRK5,ROBO4,LOC100706207,CLSTN1,PLXNA1,SEMA3B,CDH11,SEMA5A
Biological Process	neurotransmitter transport	GO:0006836	0.00306082	12	CPLX3,LOC100710201,OTOF,LOC100710649,SLC6A1,LOC100699505,LOC100702979,LOC100691349,LOC100700879,LOC100690640,UNC13A,SYN3
Biological Process	inorganic cation transmembrane transport	GO:0098662	0.00324298	43	LOC100694690,LOC100696040,LOC102082549,KCNS3,CACNA1G,LOC100711555,CACNB4,LOC100706322,LOC100702937,HCN4,LOC100709152,RYR3,CACNB3,LOC100699371,LOC100695568,LOC100699440,LOC100691827,SLC24A2,LOC100704187,KCNK10,KCND1,RHCG,KCNG4,LOC100702324,SLC8A3,LOC100691500,LOC100696652,TMEM38A,CACNA2D1,SNAP25,LOC100706079,LOC100705449,LOC100697313,LOC100707244,CACNG3,KCNMB4,LOC100695486,LOC100701802,LOC10070813…
Biological Process	neuron development	GO:0048666	0.00507597	42	NEUROD4,EMX2,LHX2,CNR1,NR4A2,OTP,SLITRK6,SEMA3E,LOC100707272,PROM1,LOC100705567,INSM1,LOC100701195,NRP2,SLITRK1,LOC100703008,ROBO2,LOC100709445,LOC100711659,ADCY8,LOC102078098,LOC100700859,SHH,LOC100708462,TENM3,LOC100695575,LOC100697603,LOC100705693,METRN,TENM4,LOC100706434,LOC100694323,LOC100711297,SLITRK5,ROBO4,LOC100706207,CLSTN1,PLXNA1,SEMA3B,CDH11,RGMA,SEMA5A
Biological Process	axonogenesis	GO:0007409	0.00526764	29	LHX2,CNR1,SLITRK6,SEMA3E,LOC100705567,LOC100701195,NRP2,SLITRK1,ROBO2,LOC100709445,LOC100711659,ADCY8,LOC102078098,SHH,LOC100695575,LOC100697603,LOC100705693,METRN,LOC100706434,LOC100694323,LOC100711297,SLITRK5,ROBO4,LOC100706207,CLSTN1,PLXNA1,SEMA3B,CDH11,SEMA5A
Biological Process	response to organonitrogen compound	GO:0010243	0.00546589	17	LOC102079696,LOC100707068,HTR1A,LOC100708195,HTR1F,DRD5,NSG2,HTR2A,LOC100705941,HTR7,LOC100711741,LOC102077312,DRD2,LOC100703444,LOC100702823,HTR1B,NSG1
Biological Process	cell-cell adhesion	GO:0098609	0.00719089	28	GATA3,CDH22,LOC100692404,PCDH8,LOC100699266,LOC100701351,CDH24,LOC100690496,CDH13,LOC100689962,CDH18,LOC100700554,LOC100709358,LOC100701201,LOC100699056,LOC100701475,CDH7,PKP2,LOC102078972,DCHS2,LOC100708136,PCDH20,LOC100695194,LOC100707506,CLSTN1,LOC100710831,CDH11,PCDH7
Biological Process	axon development	GO:0061564	0.00788232	30	LHX2,CNR1,SLITRK6,SEMA3E,LOC100705567,LOC100701195,NRP2,SLITRK1,ROBO2,LOC100709445,LOC100711659,ADCY8,LOC102078098,SHH,LOC100695575,LOC100697603,LOC100705693,METRN,LOC100706434,LOC100694323,LOC100711297,SLITRK5,ROBO4,LOC100706207,CLSTN1,PLXNA1,SEMA3B,CDH11,RGMA,SEMA5A
Biological Process	synapse assembly	GO:0007416	0.00973284	9	BDNF,SLITRK6,LOC100699242,SLITRK1,LOC100706118,LOC100709892,SLITRK5,LOC100697103,NLGN3
Biological Process	response to chemical	GO:0042221	0.0119476	71	LOC100711364,LOC100696132,LOC100708027,GPER1,LOC100534567,LOC100699490,LDLR,GATA3,LOC102079696,LOC100689707,FGFR2,LHX2,TCF7L2,LOC100707068,HTR1A,LOC100695795,LOC100708195,LOC100534440,SEMA3E,HTR1F,LOC100708924,LOC100709455,DRD5,LOC100705567,AGRP2,NSG2,HTR2A,FOXP2,LOC100705941,LOC100534577,LOC100701195,LOC100703676,NRP2,HTR7,GHR1,LOC100534441,CFTR,LOC100711741,ROBO2,LOC102077312,DRD2,RGMB,LOC10070…
Biological Process	secretion by cell	GO:0032940	0.0120804	18	OTOF,HTR1A,LOC100710649,LOC100691213,ADCYAP1,AGRP2,LOC100699505,DRD2,LOC100701038,SYTL1,PORCN,ICA1,BAIAP3,LOC100700879,LOC100706692,LOC100694209,UNC13A,SYN3
Biological Process	cell differentiation	GO:0030154	0.0143502	97	LOC100705836,LOC100706476,LOC100693464,MATN3,NEUROD4,LOC100697245,GPER1,LOC100711777,TAL2,RAG1,LOC100706092,GATA3,LOC100708178,EMX2,TH,LOC100699848,LHX2,LOC100693678,CRH,CNR1,NR4A2,VWDE,OTP,LOC100693371,LOC100703955,BDNF,EPO,SLITRK6,LOC100710315,SEMA3E,LOC100709455,LOC100707272,LOC100707385,LOC100694933,LOC100702995,PROM1,LOC100705567,INSM1,LHX9,LOC100705220,LOC100701195,LOC100703676,NRP2,IRX2,RA…
Biological Process	cation transmembrane transport	GO:0098655	0.015219	45	LOC100694690,LOC100696040,LOC102082549,KCNS3,CACNA1G,LOC100711555,CACNB4,GRIN2A,LOC100706322,LOC100702937,HCN4,LOC100709152,RYR3,CACNB3,LOC100699371,LOC100695568,LOC100699440,LOC100691827,SLC24A2,LOC100704187,KCNK10,KCND1,RHCG,KCNG4,LOC100702324,SLC8A3,LOC100709340,LOC100691500,LOC100696652,TMEM38A,CACNA2D1,SNAP25,LOC100706079,LOC100705449,LOC100697313,LOC100707244,CACNG3,KCNMB4,LOC100695486,LOC1…
Biological Process	diencephalon development	GO:0021536	0.0154344	12	NEUROD4,WNT3A,LOC100708178,LHX2,TCF7L2,GREB1,OTP,LHX9,SHH,LEF1,LOC100697603,EYA1
Biological Process	cell morphogenesis involved in differentiation	GO:0000904	0.0155672	31	EMX2,LHX2,CNR1,SLITRK6,SEMA3E,LOC100705567,LOC100701195,NRP2,SLITRK1,ROBO2,LOC100709445,LOC100711659,ADCY8,LOC102078098,SHH,LOC100708462,LOC100695575,LOC100697603,LOC100705693,METRN,LOC100706434,LOC100694323,LOC100711297,SLITRK5,ROBO4,LOC100706207,CLSTN1,PLXNA1,SEMA3B,CDH11,SEMA5A
Biological Process	modulation of chemical synaptic transmission	GO:0050804	0.0157149	8	LOC100690409,NETO1,LOC100705220,SYP,NLGN1,LOC100709892,LOC100697103,NLGN3
Biological Process	regulation of trans-synaptic signaling	GO:0099177	0.0157149	8	LOC100690409,NETO1,LOC100705220,SYP,NLGN1,LOC100709892,LOC100697103,NLGN3
Biological Process	sodium ion transport	GO:0006814	0.0168452	16	ATP1B4,SLC12A1,ATP1B3,HCN4,ATP1B2,LOC102079915,LOC100699440,SLC24A2,SLC8A3,ASIC1,LOC100706079,LOC100695267,SLC12A3,LOC100701802,LOC100711672,LOC100692133
Biological Process	cellular developmental process	GO:0048869	0.0176405	97	LOC100705836,LOC100706476,LOC100693464,MATN3,NEUROD4,LOC100697245,GPER1,LOC100711777,TAL2,RAG1,LOC100706092,GATA3,LOC100708178,EMX2,TH,LOC100699848,LHX2,LOC100693678,CRH,CNR1,NR4A2,VWDE,OTP,LOC100693371,LOC100703955,BDNF,EPO,SLITRK6,LOC100710315,SEMA3E,LOC100709455,LOC100707272,LOC100707385,LOC100694933,LOC100702995,PROM1,LOC100705567,INSM1,LHX9,LOC100705220,LOC100701195,LOC100703676,NRP2,IRX2,RA…
Biological Process	system process	GO:0003008	0.0179267	46	LOC100708615,LOC100700541,GPER1,LOC100702425,LOC102078936,LOC100696849,LOC100690289,LOC100703610,LOC100699483,LOC100698191,TCF7L2,HTR1A,LOC100696615,ADRA2C,LOC100696583,LOC100696880,NMU,LOC100708195,CHRNA5,LOC100707262,LOC106096419,AGRP2,LOC100696641,LOC100705941,XKR6,HCN4,HTR7,ATP1B2,LOC100534441,LOC100711741,ROBO2,LOC100690921,LOC100712311,LOC100699999,MYO3A,SLC24A2,LOC100696293,SHH,LOC10070934…
Biological Process	cellular response to organic substance	GO:0071310	0.0187831	38	GPER1,LOC100699490,LDLR,GATA3,LOC102079696,FGFR2,LOC100707068,HTR1A,LOC100695795,LOC100708195,HTR1F,LOC100708924,LOC100709455,DRD5,AGRP2,NSG2,HTR2A,LOC100705941,NRP2,HTR7,GHR1,LOC102077312,DRD2,RGMB,LOC100709445,LOC100703444,LOC100699999,SHH,LOC109194170,ESR2,LOC100706692,LOC100707770,LOC100693228,SPRY4,LOC112841764,HTR1B,NSG1,RGMA
Biological Process	plasma membrane bounded cell projection morphogenesis	GO:0120039	0.022987	29	LHX2,CNR1,SLITRK6,SEMA3E,LOC100705567,LOC100701195,NRP2,SLITRK1,ROBO2,LOC100709445,LOC100711659,ADCY8,LOC102078098,SHH,LOC100695575,LOC100697603,LOC100705693,METRN,LOC100706434,LOC100694323,LOC100711297,SLITRK5,ROBO4,LOC100706207,CLSTN1,PLXNA1,SEMA3B,CDH11,SEMA5A
Biological Process	neuron projection morphogenesis	GO:0048812	0.022987	29	LHX2,CNR1,SLITRK6,SEMA3E,LOC100705567,LOC100701195,NRP2,SLITRK1,ROBO2,LOC100709445,LOC100711659,ADCY8,LOC102078098,SHH,LOC100695575,LOC100697603,LOC100705693,METRN,LOC100706434,LOC100694323,LOC100711297,SLITRK5,ROBO4,LOC100706207,CLSTN1,PLXNA1,SEMA3B,CDH11,SEMA5A
Biological Process	neuron projection development	GO:0031175	0.0244899	32	EMX2,LHX2,CNR1,SLITRK6,SEMA3E,LOC100705567,LOC100701195,NRP2,SLITRK1,ROBO2,LOC100709445,LOC100711659,ADCY8,LOC102078098,SHH,LOC100708462,LOC100695575,LOC100697603,LOC100705693,METRN,LOC100706434,LOC100694323,LOC100711297,SLITRK5,ROBO4,LOC100706207,CLSTN1,PLXNA1,SEMA3B,CDH11,RGMA,SEMA5A
Biological Process	cell projection morphogenesis	GO:0048858	0.0249238	29	LHX2,CNR1,SLITRK6,SEMA3E,LOC100705567,LOC100701195,NRP2,SLITRK1,ROBO2,LOC100709445,LOC100711659,ADCY8,LOC102078098,SHH,LOC100695575,LOC100697603,LOC100705693,METRN,LOC100706434,LOC100694323,LOC100711297,SLITRK5,ROBO4,LOC100706207,CLSTN1,PLXNA1,SEMA3B,CDH11,SEMA5A
Biological Process	blood vessel diameter maintenance	GO:0097746	0.0291311	10	LOC100696849,HTR1A,ADRA2C,LOC100696583,LOC100708195,LOC100705941,HTR7,LOC100712311,HTR2B,HTR1B
Biological Process	regulation of tube diameter	GO:0035296	0.0291311	10	LOC100696849,HTR1A,ADRA2C,LOC100696583,LOC100708195,LOC100705941,HTR7,LOC100712311,HTR2B,HTR1B
Biological Process	regulation of tube size	GO:0035150	0.0291311	10	LOC100696849,HTR1A,ADRA2C,LOC100696583,LOC100708195,LOC100705941,HTR7,LOC100712311,HTR2B,HTR1B
Biological Process	axon guidance	GO:0007411	0.0309806	21	LHX2,SEMA3E,LOC100705567,LOC100701195,NRP2,ROBO2,LOC100709445,LOC100711659,ADCY8,LOC102078098,SHH,LOC100695575,LOC100705693,LOC100706434,LOC100694323,LOC100711297,ROBO4,LOC100706207,PLXNA1,SEMA3B,CDH11
Biological Process	adenylate cyclase-modulating G protein-coupled receptor signaling pathway	GO:0007188	0.0324505	9	LOC102079696,LOC100709455,PTH2R,DRD5,PTH2,DRD2,CALCR,LOC100710985,VIPR1
Biological Process	export from cell	GO:0140352	0.0337303	18	OTOF,HTR1A,LOC100710649,LOC100691213,ADCYAP1,AGRP2,LOC100699505,DRD2,LOC100701038,SYTL1,PORCN,ICA1,BAIAP3,LOC100700879,LOC100706692,LOC100694209,UNC13A,SYN3
Biological Process	cell part morphogenesis	GO:0032990	0.0342408	29	LHX2,CNR1,SLITRK6,SEMA3E,LOC100705567,LOC100701195,NRP2,SLITRK1,ROBO2,LOC100709445,LOC100711659,ADCY8,LOC102078098,SHH,LOC100695575,LOC100697603,LOC100705693,METRN,LOC100706434,LOC100694323,LOC100711297,SLITRK5,ROBO4,LOC100706207,CLSTN1,PLXNA1,SEMA3B,CDH11,SEMA5A
Biological Process	neuron projection guidance	GO:0097485	0.0344063	21	LHX2,SEMA3E,LOC100705567,LOC100701195,NRP2,ROBO2,LOC100709445,LOC100711659,ADCY8,LOC102078098,SHH,LOC100695575,LOC100705693,LOC100706434,LOC100694323,LOC100711297,ROBO4,LOC100706207,PLXNA1,SEMA3B,CDH11
Biological Process	cell morphogenesis	GO:0000902	0.0394272	33	EMX2,LHX2,CNR1,SLITRK6,SEMA3E,LOC100705567,LOC100701195,NRP2,SLITRK1,LOC100693318,ROBO2,LOC100709445,LOC100711659,ADCY8,LOC102078098,SHH,LOC100708462,LOC100695575,LOC100697603,LOC100705693,METRN,LOC100706434,LOC100694323,LOC100711297,SLITRK5,ROBO4,LOC100706207,CLSTN1,PLXNA1,SEMA3B,CDH11,RGMA,SEMA5A
Biological Process	ephrin receptor signaling pathway	GO:0048013	0.0424759	9	EPHA5,LOC100709700,LOC100702199,LOC100711975,EPHA6,LOC100708995,EPHB3,LOC100706883,EPHA3
Biological Process	response to organic substance	GO:0010033	0.0479804	44	GPER1,LOC100534567,LOC100699490,LDLR,GATA3,LOC102079696,FGFR2,LOC100707068,HTR1A,LOC100695795,LOC100708195,LOC100534440,HTR1F,LOC100708924,LOC100709455,DRD5,AGRP2,NSG2,HTR2A,FOXP2,LOC100705941,NRP2,HTR7,GHR1,LOC100534441,LOC100711741,LOC102077312,DRD2,RGMB,LOC100709445,LOC100703444,LOC100699999,SHH,LOC109194170,LOC100702823,ESR2,LOC100706692,LOC100707770,LOC100693228,SPRY4,LOC112841764,HTR1B,NSG1…
Cellular Component	plasma membrane	GO:0005886	8.24904e-37	241	LOC100708615,GPER1,RXFP1,GTH-RII,LOC100534567,LOC100699490,PTH1R,GLP2R,LOC100696040,LOC100696849,EPHA5,NMUR1,GRIN3B,LOC100712082,LOC100710201,LOC100701643,LOC102079696,LOC100694731,HCRTR2,FGFR2,LOC100711263,GABRG3,GRM2,LOC100696877,LOC100693678,SLC28A3,CNR1,LGR5,ATP1B4,LOC100709700,LOC100699483,LOC100690342,LOC100692942,LOC100702846,MPZ,LOC100707068,LOC100694359,CDH22,GJD2,SLC12A1,HRH3,HTR1A,LOC1…
Cellular Component	cell periphery	GO:0071944	4.42681e-33	244	LOC100708615,GPER1,RXFP1,GTH-RII,LOC100534567,LOC100699490,LOC102078936,PTH1R,GLP2R,LOC100696040,LOC100696849,EPHA5,NMUR1,GRIN3B,LOC100712082,LOC100710201,LOC100701643,LOC102079696,LOC100694731,HCRTR2,FGFR2,LOC100711263,GABRG3,GRM2,LOC100696877,LOC100693678,SLC28A3,CNR1,LGR5,ATP1B4,LOC100709700,LOC100699483,LOC100690342,LOC100692942,LOC100702846,MPZ,LOC100707068,LOC100694359,CDH22,GJD2,SLC12A1,HR…
Cellular Component	synapse	GO:0045202	4.876e-29	80	LOC100708615,LOC100534567,SYNPR,LOC100700019,GRIN3B,LOC102079696,GABRG3,LOC100699483,LOC100692942,LOC100694359,OTOF,LOC100710649,LOC100534513,LOC100696615,LOC100697675,LOC100691213,LOC100696880,LOC100708195,LOC100690133,LOC100534440,HTR3B,CHRNA5,DRD5,VWC2,LOC100699242,HTR2A,OLFM3,LOC100702227,LOC100705941,LOC100698500,LOC100534577,GRIN2A,HTR7,LOC100534441,LOC100699505,LOC100702979,LOC100711741,VW…
Cellular Component	intrinsic component of membrane	GO:0031224	4.44104e-28	529	DGAT2,LOC100705836,LOC100534396,SUSD5,LOC100694690,LOC100711364,LOC100706112,LOC100708615,LOC100700541,GPER1,LOC102082380,RXFP1,GTH-RII,LOC100702425,HAPLN4,LOC100534567,LOC100699699,LOC100699490,LOC102078936,LOC100711823,LDLR,PTH1R,GLP2R,LOC100710487,LOC100696040,SYNPR,LOC100706353,GFRAL,LOC100699275,LOC100707370,SLC17A6,LOC100696849,LOC100704359,LOC100690289,EPHA5,LOC100694282,NMUR1,LOC100708178…
Cellular Component	integral component of membrane	GO:0016021	5.54988e-27	524	DGAT2,LOC100705836,LOC100534396,SUSD5,LOC100694690,LOC100711364,LOC100706112,LOC100708615,LOC100700541,GPER1,LOC102082380,RXFP1,GTH-RII,LOC100702425,HAPLN4,LOC100534567,LOC100699699,LOC100699490,LOC102078936,LOC100711823,LDLR,PTH1R,GLP2R,LOC100710487,LOC100696040,SYNPR,LOC100706353,GFRAL,LOC100699275,LOC100707370,SLC17A6,LOC100696849,LOC100704359,LOC100690289,EPHA5,LOC100694282,NMUR1,LOC100708178…
Cellular Component	membrane	GO:0016020	1.3943e-19	579	DGAT2,LOC100705836,LOC100534396,SUSD5,LOC100694690,LOC100711364,LOC100706112,LOC100708615,LOC100700541,GPER1,LOC102082380,RXFP1,GTH-RII,LOC100702425,HAPLN4,LOC100534567,LOC100699699,LOC100699490,LOC102078936,LOC100711823,LDLR,PTH1R,LOC100705993,GLP2R,LOC100710487,LOC100696040,SYNPR,LOC100706353,GFRAL,LOC100699275,LOC100707370,SLC17A6,LOC100696849,LOC100704359,LOC100690289,EPHA5,LOC100694282,NMUR1…
Cellular Component	cell junction	GO:0030054	9.77319e-18	92	LOC100708615,LOC100534567,SYNPR,LOC100700019,GRIN3B,LOC102079696,GABRG3,LOC100699483,LOC100692942,LOC100694359,GJD2,OTOF,LOC100710649,LOC100534513,LOC100696615,LOC100697675,LOC100691213,CNTNAP1,LOC100696880,LOC100708195,LOC100690133,LOC100534440,HTR3B,CHRNA5,DRD5,VWC2,LOC100699242,LOC100696753,LOC100701985,HTR2A,OLFM3,LOC100702227,LOC100705941,LOC100698500,LOC100534577,GRIN2A,HTR7,LOC100534441,LO…
Cellular Component	postsynaptic membrane	GO:0045211	2.75441e-17	39	LOC100708615,LOC100534567,GRIN3B,GABRG3,LOC100699483,LOC100692942,LOC100694359,LOC100534513,LOC100696615,LOC100696880,LOC100690133,LOC100534440,HTR3B,CHRNA5,LOC100699242,LOC100702227,LOC100698500,LOC100534577,GRIN2A,LOC100534441,LOC100711741,LOC100706002,LOC100690921,LOC100689998,GLRA2,LOC100698769,LOC100691717,GRIK4,LOC100696293,LOC100694824,LOC100697557,LOC100712199,LOC100690411,LOC100705513,GR…
Cellular Component	synaptic membrane	GO:0097060	5.71053e-17	39	LOC100708615,LOC100534567,GRIN3B,GABRG3,LOC100699483,LOC100692942,LOC100694359,LOC100534513,LOC100696615,LOC100696880,LOC100690133,LOC100534440,HTR3B,CHRNA5,LOC100699242,LOC100702227,LOC100698500,LOC100534577,GRIN2A,LOC100534441,LOC100711741,LOC100706002,LOC100690921,LOC100689998,GLRA2,LOC100698769,LOC100691717,GRIK4,LOC100696293,LOC100694824,LOC100697557,LOC100712199,LOC100690411,LOC100705513,GR…
Cellular Component	intrinsic component of plasma membrane	GO:0031226	9.2262e-15	67	LOC100534567,EPHA5,LOC100710201,LOC102079696,LOC100694731,SLC28A3,ATP1B4,LOC100709700,MPZ,HRH3,HTR1A,LOC100696918,LOC100702199,ATP1B3,LOC100708195,LOC100534440,HTR1F,KCNS3,DRD5,LOC100711555,LOC100699242,SLC6A1,LOC100711975,EPHA6,HTR2A,GPC2,HTR5A,LOC100705941,GRIN2A,LOC100702937,LOC100709152,ATP1B2,LOC100534441,LOC102079915,LOC100711741,RGMB,LOC100710496,GLRA2,LOC100699440,LOC100705251,LOC10070418…
Cellular Component	postsynapse	GO:0098794	3.78937e-14	40	LOC100708615,LOC100534567,GRIN3B,GABRG3,LOC100699483,LOC100692942,LOC100694359,LOC100534513,LOC100696615,LOC100696880,LOC100690133,LOC100534440,HTR3B,CHRNA5,LOC100699242,LOC100702227,LOC100698500,LOC100534577,GRIN2A,LOC100534441,LOC100711741,LOC100706002,LOC100690921,LOC100689998,GLRA2,LOC100698769,LOC100691717,GRIK4,LOC100696293,LOC100694824,LOC100697557,LOC100712199,LOC100690411,LOC100705513,GR…
Cellular Component	integral component of plasma membrane	GO:0005887	6.18385e-13	62	LOC100534567,EPHA5,LOC100710201,LOC102079696,LOC100694731,SLC28A3,ATP1B4,LOC100709700,MPZ,HRH3,HTR1A,LOC100696918,LOC100702199,ATP1B3,LOC100708195,LOC100534440,HTR1F,KCNS3,DRD5,LOC100711555,LOC100699242,SLC6A1,LOC100711975,EPHA6,HTR2A,HTR5A,LOC100705941,GRIN2A,LOC100702937,LOC100709152,ATP1B2,LOC100534441,LOC102079915,LOC100711741,GLRA2,LOC100699440,LOC100705251,LOC100704187,KCND1,RHCG,KCNG4,LOC1…
Cellular Component	plasma membrane region	GO:0098590	8.06788e-10	47	LOC100708615,GTH-RII,LOC100534567,GRIN3B,GABRG3,LOC100693678,LOC100699483,LOC100692942,LOC100694359,LOC100534513,LOC100696615,LOC100696880,LOC100690133,LOC100534440,HTR3B,CHRNA5,LOC100699242,PROM1,HTR2A,LOC100702227,LOC100698500,LOC100534577,GRIN2A,LOC100534441,CFTR,LOC100711741,LOC100706002,LOC100690921,LOC100689998,GLRA2,LOC100698769,LOC100691717,GRIK4,AP1S3,LOC100696293,LOC100694824,LOC1007084…
Cellular Component	secretory vesicle	GO:0099503	2.5858e-06	16	SYNPR,LOC100710649,LOC100697675,LOC100699505,LOC100702979,LOC100701038,LOC100707716,PTPRN2,ICA1,SYP,LOC100700879,ROGDI,LOC100690640,LOC100696258,LOC100693612,SYN3
Cellular Component	transmembrane transporter complex	GO:1902495	4.5174e-06	34	LOC100694731,GABRG3,ATP1B4,LOC100692942,LOC100534513,LOC100696918,ATP1B3,KCNS3,CACNA1G,LOC100711555,LOC100698500,CACNB4,GRIN2A,LOC100709152,ATP1B2,CFTR,LOC102079915,LOC100711741,CACNB3,LOC100689998,GLRA2,LOC100698769,LOC100691827,LOC100694824,KCND1,KCNG4,LOC100712199,LOC100690411,LOC100696652,GABRA2,LOC100695267,LOC100695486,LOC100708132,KCNQ3
Cellular Component	transporter complex	GO:1990351	5.18144e-06	34	LOC100694731,GABRG3,ATP1B4,LOC100692942,LOC100534513,LOC100696918,ATP1B3,KCNS3,CACNA1G,LOC100711555,LOC100698500,CACNB4,GRIN2A,LOC100709152,ATP1B2,CFTR,LOC102079915,LOC100711741,CACNB3,LOC100689998,GLRA2,LOC100698769,LOC100691827,LOC100694824,KCND1,KCNG4,LOC100712199,LOC100690411,LOC100696652,GABRA2,LOC100695267,LOC100695486,LOC100708132,KCNQ3
Cellular Component	ion channel complex	GO:0034702	2.60443e-05	29	LOC100694731,GABRG3,LOC100692942,LOC100534513,LOC100696918,KCNS3,CACNA1G,LOC100711555,LOC100698500,CACNB4,GRIN2A,LOC100709152,CFTR,LOC100711741,CACNB3,LOC100689998,GLRA2,LOC100698769,LOC100691827,LOC100694824,KCND1,KCNG4,LOC100712199,LOC100690411,LOC100696652,GABRA2,LOC100695486,LOC100708132,KCNQ3
Cellular Component	transport vesicle	GO:0030133	3.40452e-05	18	SYNPR,LOC100710649,LOC100697675,LOC100705140,PCSK1,NRSN1,LOC100699505,LOC100702979,AP1S3,LOC100701038,LOC100707716,PTPRN2,SYP,LOC100700879,ROGDI,LOC100690640,LOC100696258,SYN3
Cellular Component	exocytic vesicle	GO:0070382	0.000155626	12	SYNPR,LOC100710649,LOC100697675,LOC100699505,LOC100702979,LOC100701038,SYP,LOC100700879,ROGDI,LOC100690640,LOC100696258,SYN3
Cellular Component	chloride channel complex	GO:0034707	0.000374235	13	GABRG3,LOC100692942,LOC100534513,LOC100698500,CFTR,LOC100711741,LOC100689998,GLRA2,LOC100698769,LOC100694824,LOC100712199,LOC100690411,GABRA2
Cellular Component	synaptic vesicle	GO:0008021	0.000616021	11	SYNPR,LOC100710649,LOC100697675,LOC100699505,LOC100702979,SYP,LOC100700879,ROGDI,LOC100690640,LOC100696258,SYN3
Cellular Component	presynapse	GO:0098793	0.00388386	14	SYNPR,OTOF,LOC100710649,LOC100697675,HTR2A,LOC100699505,LOC100702979,SYP,LOC100700879,ROGDI,LOC100690640,LOC100696258,UNC13A,SYN3
Cellular Component	sodium:potassium-exchanging ATPase complex	GO:0005890	0.00890499	5	ATP1B4,ATP1B3,ATP1B2,LOC102079915,LOC100695267
Cellular Component	cation-transporting ATPase complex	GO:0090533	0.00890499	5	ATP1B4,ATP1B3,ATP1B2,LOC102079915,LOC100695267
Cellular Component	secretory granule	GO:0030141	0.0359151	6	LOC100710649,LOC100707716,PTPRN2,ICA1,LOC100700879,LOC100693612
Cellular Component	secretory granule membrane	GO:0030667	0.0399967	4	LOC100710649,ICA1,LOC100700879,LOC100693612
KEGG Pathway	Neuroactive ligand-receptor interaction	KEGG:04080	1.12962e-39	111	IAPP,LOC100708615,RXFP1,UCN,GTH-RII,LOC100534567,LOC100699490,PTH1R,FSHB,GLP2R,LOC100696849,NMUR1,GRIN3B,LOC100712082,LOC100701643,LOC102079696,HCRTR2,LOC100711263,GABRG3,GRM2,CRH,LOC100702751,CNR1,LOC100699483,LOC100692942,LOC100707068,LOC100694359,NMBR,HRH3,HTR1A,LOC100534513,LOC100693278,LOC100696615,ADRA2C,LOC100710500,LOC100696583,LOC100702544,ADCYAP1,LOC100695795,LOC100696880,NMU,LOC1007103…
KEGG Pathway	Calcium signaling pathway	KEGG:04020	8.89453e-05	37	GTH-RII,LOC100534567,PHKG1,LOC100708228,LOC100700733,LOC100699483,LOC100702846,LOC100712579,LOC100696880,LOC100534440,DRD5,LOC100700667,HTR2A,HTR5A,LOC100705941,LOC100534577,GRIN2A,HTR7,LOC100534441,LOC100690958,LOC100712431,TACR3A,LOC100703444,ADCY8,LOC100696293,LOC100701793,SLC8A3,HTR2B,LOC100705513,LOC100693077,LOC100706434,OXTR,ADCY2,LOC100710383,NTRK2,LOC100703725,LOC100699493
KEGG Pathway	Adrenergic signaling in cardiomyocytes	KEGG:04261	0.00206363	26	LOC100534413,LOC100708228,ATP1B4,LOC100702846,ATP1B3,LOC100689894,CACNB4,LOC100709152,ATP1B2,LOC102079915,CACNB3,LOC100705319,ADCY8,LOC100691827,LOC100701793,SLC8A3,PPP1R1A,LOC100709897,LOC100695267,CACNG3,LOC100706434,ADCY2,LOC100708132,LOC100708080,LOC100712391,LOC100702180
KEGG Pathway	Gap junction	KEGG:04540	0.00408415	16	LOC100698256,LOC100702414,LOC100702846,GJD2,LOC100699242,HTR2A,LOC100690958,DRD2,ADCY8,HTR2B,LOC100693077,GUCY1A1,LOC100706434,ADCY2,LOC100710383,LOC100699493

## Sheet: Up Regulated - SA8-UEL vs Ctrl
COMPARATIVE TRANSCRIPTOME ANALYSIS REVEALS A SEROTYPE-SPECIFIC IMMUNE RESPONSE IN NILE TILAPIA (Oreochromis niloticus) INFECTED WITH Streptococcus agalactiae
Category	Classes	ID	adj.P.Val	Number of Genes	Genes
Molecular Function	hydrolase activity	GO:0016787	2.63493e-10	286	SNX7,LOC100700292,LOC100697224,DDX18,LOC100693369,LOC100702139,SCRN3,DPP3,PPT2,CTSO,PSMB1,NUDT1,LOC100698984,LOC100692389,PPT1,ADAM9,BLMH,ADAM10,ADAMTS3,ADAMTS1,RHOB,HYAL2,GTPBP2,LOC100709916,LOC100691757,LOC100695940,LOC100694249,RASL11A,LOC100710620,DUSP16,LOC102079736,TRIP13,PIF1,IFIH1,AHCY,NPEPL1,LOC100698131,SEC11A,EF-1A,SIAE,NUDT6,RAB8A,MCM4,RNF213,CASP7,PNKP,LOC100711611,NANP,LOC100705046,…
Molecular Function	immune receptor activity	GO:0140375	3.76442e-09	29	IL6ST,IL17RE,LOC100708339,LOC100702929,LOC100703377,LOC100702221,LOC100690266,IL7R,LOC112841661,LOC102075875,LOC100690617,LOC100707345,LOC100691147,CXCR4,LOC100700996,LOC102075590,LOC112841684,LOC109204161,LOC100708026,IL17RB,EBI3,LOC100690534,LOC100702124,LOC100702768,LOC100689812,LOC100699932,LOC100695800,LOC100702660,LOC112843776
Molecular Function	cytokine receptor activity	GO:0004896	1.94309e-08	27	IL6ST,IL17RE,LOC100708339,LOC100702929,LOC100703377,LOC100702221,IL7R,LOC112841661,LOC102075875,LOC100690617,LOC100707345,LOC100691147,CXCR4,LOC100700996,LOC102075590,LOC112841684,LOC109204161,LOC100708026,IL17RB,EBI3,LOC100702124,LOC100702768,LOC100689812,LOC100699932,LOC100695800,LOC100702660,LOC112843776
Molecular Function	catalytic activity	GO:0003824	8.65461e-07	609	PRKACB,SNX7,LOC100700292,GSS,RRP15,LOC100697224,LOC100704819,DDX18,GYS1,LOC106097937,SQOR,GMPPB,LRRK1,DARS,GPX7,LOC100693369,LOC100702139,LOC100709606,SCRN3,CTH,DPP3,LOC100703068,PPT2,LOC100703022,MLYCD,CTSO,PSMB1,P4HB,LOC100703953,ACSS2,NUDT1,PDIA6,ICMT,LOC100694026,LOC100698984,LOC100692389,PPT1,ADAM9,LOC100690502,BLMH,ADAM10,ADAMTS3,LOC100696561,SPTLC1,DHFR,HELLS,LOC100708879,LOC100708998,ADAM…
Molecular Function	hydrolase activity, acting on glycosyl bonds	GO:0016798	1.5407e-06	35	HYAL2,LOC100695940,CEMIP2,SMPD1,IL1RAP,LOC100700682,EDEM1,LOC102081444,FUCA1,HEXB,LOC100701239,TENT5C,LOC100696716,HEXA,NEU1,LOC100702929,LOC100708354,CTBS,NAGA,LOC100701705,LOC100702389,TREH,LOC100699578,LOC102075875,MAN2B1,MYD88,FUCA2,TLR5,LOC100696189,TIRAP,TLR2,GLB1,HPSE,LOC102076024,LOC100702660
Molecular Function	cysteine-type endopeptidase activity	GO:0004197	9.02588e-06	21	SNX7,LOC100702139,BLMH,LOC100709916,CASP7,LOC102083160,LOC100712109,LOC100706186,LOC100696988,LOC109194206,CASP9,LGMN,LOC100707481,ESPL1,LOC102077990,LOC100708386,LOC100698922,LOC100708001,LOC100699569,LOC100693984,LOC100695417
Molecular Function	ion binding	GO:0043167	1.00449e-05	513	PRKACB,LOC100710124,GSS,TDRD1,LOC100697224,DDX18,LRRK1,DARS,KIF20A,CTH,DPP3,LOC100703068,LOC100703022,ACSS2,LOC100694026,LOC100698984,LOC100692389,LOC100690370,TRIM44,LOC106098979,ADAM10,ADAMTS3,LOC100696561,TBC1D8,SPTLC1,LOC109195565,HELLS,LOC100708879,LOC100708998,ADAMTS1,RHOB,GTPBP2,LOC100691757,LOC100695940,PARP12,LOC100697187,RASL11A,LOC100703385,PHF11,LOC102079736,TRIP13,ASNS,APIP,PLK4,LENG…
Molecular Function	purine nucleotide binding	GO:0017076	2.82632e-05	241	PRKACB,GSS,LOC100697224,DDX18,LRRK1,DARS,KIF20A,LOC100703022,ACSS2,LOC100694026,LOC100698984,LOC100696561,HELLS,LOC100708879,LOC100708998,RHOB,GTPBP2,RASL11A,LOC100703385,LOC102079736,TRIP13,ASNS,PLK4,PIF1,IFIH1,LOC100692416,LOC100698131,LOC100691239,EF-1A,RAB8A,MCM4,LOC100710600,LOC100703189,LOC100700755,LOC102079258,LOC100710414,LOC100693841,LOC100692869,LARS,ORC1,ITK,MARS,GALK1,SUCLG2,NEK7,NMN…
Molecular Function	non-membrane spanning protein tyrosine kinase activity	GO:0004715	3.18289e-05	15	ITK,WEE1,LOC100692564,SYK,FES,JAK1,LCK,LOC100696446,BTK,LOC100697412,LOC100697411,TEC,LOC100702843,MATK,HCK
Molecular Function	cysteine-type peptidase activity	GO:0008234	3.85931e-05	39	SNX7,LOC100702139,SCRN3,CTSO,BLMH,LOC100709916,CASP7,LOC102081244,LOC102083160,LOC100712109,LOC100706186,LOC100690911,LOC100696988,LOC109194206,LOC100694066,CASP9,LGMN,LOC100707481,LOC100705280,ESPL1,LOC102077990,TNFAIP3,LOC100710498,LOC100708386,LOC102081408,LOC100703974,LOC100698922,LOC100702144,LOC100708001,LOC100699569,CTSH,CTSZ,LOC100693984,LOC100695758,CTSC,LOC100695417,CTSK,LOC100705351,LO…
Molecular Function	anion binding	GO:0043168	4.74378e-05	256	PRKACB,GSS,LOC100697224,DDX18,LRRK1,DARS,KIF20A,CTH,LOC100703068,LOC100703022,ACSS2,LOC100694026,LOC100698984,LOC100690370,LOC100696561,SPTLC1,HELLS,LOC100708879,LOC100708998,RHOB,GTPBP2,RASL11A,LOC100703385,LOC102079736,TRIP13,ASNS,PLK4,PIF1,IFIH1,LOC100692416,LOC100698131,LOC100691239,EF-1A,RAB8A,MCM4,LOC100710600,LOC100703189,LOC100700755,LOC102079258,LOC100710414,LOC100693841,LOC100692869,LAR…
Molecular Function	purine ribonucleoside triphosphate binding	GO:0035639	4.78943e-05	236	PRKACB,GSS,LOC100697224,DDX18,LRRK1,DARS,KIF20A,LOC100703022,LOC100694026,LOC100698984,LOC100696561,HELLS,LOC100708879,LOC100708998,RHOB,GTPBP2,RASL11A,LOC100703385,LOC102079736,TRIP13,ASNS,PLK4,PIF1,IFIH1,LOC100692416,LOC100698131,LOC100691239,EF-1A,RAB8A,MCM4,LOC100710600,LOC100703189,LOC100700755,LOC102079258,LOC100710414,LOC100693841,LOC100692869,LARS,ORC1,ITK,MARS,GALK1,SUCLG2,NEK7,NMNAT1,CK…
Molecular Function	purine ribonucleotide binding	GO:0032555	5.75772e-05	238	PRKACB,GSS,LOC100697224,DDX18,LRRK1,DARS,KIF20A,LOC100703022,ACSS2,LOC100694026,LOC100698984,LOC100696561,HELLS,LOC100708879,LOC100708998,RHOB,GTPBP2,RASL11A,LOC100703385,LOC102079736,TRIP13,ASNS,PLK4,PIF1,IFIH1,LOC100692416,LOC100698131,LOC100691239,EF-1A,RAB8A,MCM4,LOC100710600,LOC100703189,LOC100700755,LOC102079258,LOC100710414,LOC100693841,LOC100692869,LARS,ORC1,ITK,MARS,GALK1,SUCLG2,NEK7,NMN…
Molecular Function	carbohydrate derivative binding	GO:0097367	6.78974e-05	246	PRKACB,GSS,LOC100697224,DDX18,LRRK1,DARS,KIF20A,LOC100703022,ACSS2,LOC100694026,LOC100698984,LOC100696561,HELLS,LOC100708879,LOC100708998,RHOB,GTPBP2,RASL11A,LOC100703385,LOC102079736,TRIP13,ASNS,PLK4,PIF1,IFIH1,LOC100692416,LOC100698131,LOC100691239,EF-1A,RAB8A,MCM4,LOC100710600,LOC100703189,LOC100700755,LOC102079258,LOC100710414,LOC100693841,LOC100692869,LARS,ORC1,ITK,LOC100710519,MARS,GALK1,SU…
Molecular Function	small molecule binding	GO:0036094	6.91024e-05	270	PRKACB,GSS,LOC100697224,DDX18,LRRK1,DARS,KIF20A,CTH,LOC100703068,LOC100703022,ACSS2,LOC100694026,LOC100698984,LOC100696561,SPTLC1,DHFR,HELLS,LOC100708879,LOC100708998,RHOB,GTPBP2,RASL11A,LOC100703385,LOC102079736,TRIP13,ASNS,PLK4,PIF1,IFIH1,LOC100692416,LOC100698131,LOC100691239,EF-1A,RAB8A,MCM4,LOC100710600,LOC100703189,LOC100700755,LOC102079258,LOC100710414,LOC100693841,LOC100692869,LARS,ORC1,I…
Molecular Function	nucleotide binding	GO:0000166	7.07176e-05	254	PRKACB,GSS,LOC100697224,DDX18,LRRK1,DARS,KIF20A,LOC100703022,ACSS2,LOC100694026,LOC100698984,LOC100696561,DHFR,HELLS,LOC100708879,LOC100708998,RHOB,GTPBP2,RASL11A,LOC100703385,LOC102079736,TRIP13,ASNS,PLK4,PIF1,IFIH1,LOC100692416,LOC100698131,LOC100691239,EF-1A,RAB8A,MCM4,LOC100710600,LOC100703189,LOC100700755,LOC102079258,LOC100710414,LOC100693841,LOC100692869,LARS,ORC1,ITK,MARS,GALK1,SUCLG2,NEK…
Molecular Function	nucleoside phosphate binding	GO:1901265	7.07176e-05	254	PRKACB,GSS,LOC100697224,DDX18,LRRK1,DARS,KIF20A,LOC100703022,ACSS2,LOC100694026,LOC100698984,LOC100696561,DHFR,HELLS,LOC100708879,LOC100708998,RHOB,GTPBP2,RASL11A,LOC100703385,LOC102079736,TRIP13,ASNS,PLK4,PIF1,IFIH1,LOC100692416,LOC100698131,LOC100691239,EF-1A,RAB8A,MCM4,LOC100710600,LOC100703189,LOC100700755,LOC102079258,LOC100710414,LOC100693841,LOC100692869,LARS,ORC1,ITK,MARS,GALK1,SUCLG2,NEK…
Molecular Function	NAD+ nucleosidase activity	GO:0003953	7.17896e-05	14	IL1RAP,LOC100700682,LOC100701239,LOC100696716,LOC100702929,LOC100702389,LOC102075875,MYD88,TLR5,LOC100696189,TIRAP,TLR2,LOC102076024,LOC100702660
Molecular Function	ribonucleotide binding	GO:0032553	8.61128e-05	238	PRKACB,GSS,LOC100697224,DDX18,LRRK1,DARS,KIF20A,LOC100703022,ACSS2,LOC100694026,LOC100698984,LOC100696561,HELLS,LOC100708879,LOC100708998,RHOB,GTPBP2,RASL11A,LOC100703385,LOC102079736,TRIP13,ASNS,PLK4,PIF1,IFIH1,LOC100692416,LOC100698131,LOC100691239,EF-1A,RAB8A,MCM4,LOC100710600,LOC100703189,LOC100700755,LOC102079258,LOC100710414,LOC100693841,LOC100692869,LARS,ORC1,ITK,MARS,GALK1,SUCLG2,NEK7,NMN…
Molecular Function	chemokine receptor activity	GO:0004950	0.000277114	15	LOC100708339,LOC100690617,LOC100707345,LOC100691147,CXCR4,LOC100700996,LOC102075590,LOC112841684,LOC109204161,LOC100708026,LOC100702768,LOC100689812,LOC100699932,LOC100695800,LOC112843776
Molecular Function	G protein-coupled chemoattractant receptor activity	GO:0001637	0.000277114	15	LOC100708339,LOC100690617,LOC100707345,LOC100691147,CXCR4,LOC100700996,LOC102075590,LOC112841684,LOC109204161,LOC100708026,LOC100702768,LOC100689812,LOC100699932,LOC100695800,LOC112843776
Molecular Function	peptidase activity	GO:0008233	0.000789196	98	SNX7,LOC100702139,SCRN3,DPP3,CTSO,PSMB1,LOC100692389,ADAM9,BLMH,ADAM10,ADAMTS3,ADAMTS1,LOC100709916,LOC100694249,LOC100710620,NPEPL1,SEC11A,CASP7,LOC100711611,LOC100705046,LOC102081244,MMP2,DPP7,LOC100703292,LOC102083160,SPPL2A,ECE1,LOC100712109,CPQ,ADAMTSL2,LOC100705920,LOC100706186,LOC100701648,LOC100690911,LOC100696988,LOC109194206,LOC100706635,LOC100694066,CASP9,LOC100698412,CNDP2,CPVL,LGMN,R…
Molecular Function	exopeptidase activity	GO:0008238	0.00163355	18	SCRN3,DPP3,BLMH,NPEPL1,CPQ,LOC100701648,LOC100706635,CNDP2,CPVL,LOC100710174,LOC100708903,SCPEP1,LOC100693807,CTSA,TPP1,ERAP2,CTSC,ACE2
Molecular Function	catalytic activity, acting on a protein	GO:0140096	0.00282555	232	PRKACB,SNX7,LRRK1,LOC100702139,SCRN3,DPP3,PPT2,LOC100703022,CTSO,PSMB1,P4HB,PDIA6,ICMT,LOC100694026,LOC100692389,PPT1,ADAM9,LOC100690502,BLMH,ADAM10,ADAMTS3,LOC100708879,ADAMTS1,LOC100709916,LOC100694249,LOC100710620,DUSP16,PLK4,NPEPL1,LOC100692416,SEC11A,TXNDC5,RNF213,LOC100703189,CASP7,LOC100711611,LOC100705046,LOC100692869,ITK,PDIA3,LOC102081244,NEK7,MMP2,MASTL,WEE1,RNF19B,LOC100692564,FKBP15,…
Molecular Function	sequence-specific double-stranded DNA binding	GO:1990837	0.00298273	22	LOC100700960,E2F8,ATF6,LOC100691239,E2F7,NFE2L2,IRF2,MAFK,MCM5,IRF7,E2F2,MYB,CEBPA,IRF5,IRF9,LOC100699665,LOC100704899,LOC100709663,PRDM1,IRF8,LOC109194164,LOC100697996
Molecular Function	adenyl nucleotide binding	GO:0030554	0.00387867	171	PRKACB,GSS,DDX18,LRRK1,DARS,KIF20A,LOC100703022,ACSS2,LOC100694026,LOC100698984,LOC100696561,HELLS,LOC100708879,LOC100708998,LOC100703385,LOC102079736,TRIP13,ASNS,PLK4,PIF1,IFIH1,LOC100692416,LOC100698131,LOC100691239,MCM4,LOC100710600,LOC100703189,LOC102079258,LOC100693841,LOC100692869,LARS,ORC1,ITK,MARS,GALK1,SUCLG2,NEK7,NMNAT1,CKB,ERCC6L,ABCD4,MASTL,WEE1,SMC4,ADCY7,LOC100699756,LOC100692564,IR…
Molecular Function	tumor necrosis factor receptor binding	GO:0005164	0.0042731	10	LOC100697746,LOC100697176,LOC100705827,LOC100703882,TRAF2,LOC100698833,TNFSF13B,LOC102082760,LOC100695394,LOC100534578
Molecular Function	tumor necrosis factor receptor superfamily binding	GO:0032813	0.0042731	10	LOC100697746,LOC100697176,LOC100705827,LOC100703882,TRAF2,LOC100698833,TNFSF13B,LOC102082760,LOC100695394,LOC100534578
Molecular Function	transcription regulatory region nucleic acid binding	GO:0001067	0.00518404	21	LOC100700960,E2F8,ATF6,LOC100691239,E2F7,NFE2L2,IRF2,MAFK,IRF7,E2F2,MYB,CEBPA,IRF5,IRF9,LOC100699665,LOC100704899,LOC100709663,PRDM1,IRF8,LOC109194164,LOC100697996
Molecular Function	transcription cis-regulatory region binding	GO:0000976	0.00518404	21	LOC100700960,E2F8,ATF6,LOC100691239,E2F7,NFE2L2,IRF2,MAFK,IRF7,E2F2,MYB,CEBPA,IRF5,IRF9,LOC100699665,LOC100704899,LOC100709663,PRDM1,IRF8,LOC109194164,LOC100697996
Molecular Function	adenyl ribonucleotide binding	GO:0032559	0.00534211	170	PRKACB,GSS,DDX18,LRRK1,DARS,KIF20A,LOC100703022,ACSS2,LOC100694026,LOC100698984,LOC100696561,HELLS,LOC100708879,LOC100708998,LOC100703385,LOC102079736,TRIP13,ASNS,PLK4,PIF1,IFIH1,LOC100692416,LOC100698131,LOC100691239,MCM4,LOC100710600,LOC100703189,LOC102079258,LOC100693841,LOC100692869,LARS,ORC1,ITK,MARS,GALK1,SUCLG2,NEK7,NMNAT1,CKB,ERCC6L,ABCD4,MASTL,WEE1,SMC4,ADCY7,LOC100699756,LOC100692564,IR…
Molecular Function	ATP binding	GO:0005524	0.00572499	168	PRKACB,GSS,DDX18,LRRK1,DARS,KIF20A,LOC100703022,LOC100694026,LOC100698984,LOC100696561,HELLS,LOC100708879,LOC100708998,LOC100703385,LOC102079736,TRIP13,ASNS,PLK4,PIF1,IFIH1,LOC100692416,LOC100698131,LOC100691239,MCM4,LOC100710600,LOC100703189,LOC102079258,LOC100693841,LOC100692869,LARS,ORC1,ITK,MARS,GALK1,SUCLG2,NEK7,NMNAT1,CKB,ERCC6L,ABCD4,MASTL,WEE1,SMC4,ADCY7,LOC100699756,LOC100692564,IRAK4,SY…
Molecular Function	hydrolase activity, hydrolyzing N-glycosyl compounds	GO:0016799	0.00790253	14	IL1RAP,LOC100700682,LOC100701239,LOC100696716,LOC100702929,LOC100702389,LOC102075875,MYD88,TLR5,LOC100696189,TIRAP,TLR2,LOC102076024,LOC100702660
Molecular Function	double-stranded DNA binding	GO:0003690	0.00871289	25	LOC100700960,E2F8,ATF6,LOC100691239,E2F7,NFE2L2,IRF2,MAFK,MCM5,IRF7,E2F2,MYB,TERF1,CEBPA,MND1,RAD51AP1,IRF5,IRF9,LOC100699665,LOC100704899,LOC100709663,PRDM1,IRF8,LOC109194164,LOC100697996
Molecular Function	serine-type carboxypeptidase activity	GO:0004185	0.0108911	4	LOC100706635,CPVL,SCPEP1,CTSA
Molecular Function	cytokine receptor binding	GO:0005126	0.0113234	26	LOC100697746,LOC100702249,LOC100697176,LOC106098085,LOC100705827,LOC100694653,LOC100699713,LOC100693282,LOC100710115,LOC100703882,TRAF2,LOC100697780,LOC100698833,TNFSF13B,LOC109204576,LOC109202766,LOC100699978,LOC102082760,LOC100700187,LOC109194378,LOC100695394,LOC100691327,LOC100534578,LOC100707443,LOC100698762,IL-8
Molecular Function	serine-type exopeptidase activity	GO:0070008	0.015772	5	LOC100706635,CPVL,SCPEP1,CTSA,TPP1
Molecular Function	hydrolase activity, hydrolyzing O-glycosyl compounds	GO:0004553	0.0292975	19	HYAL2,LOC100695940,CEMIP2,EDEM1,LOC102081444,FUCA1,HEXB,TENT5C,HEXA,NEU1,LOC100708354,CTBS,NAGA,LOC100701705,TREH,LOC100699578,MAN2B1,FUCA2,GLB1
Molecular Function	intramolecular oxidoreductase activity, transposing S-S bonds	GO:0016864	0.0393024	5	P4HB,PDIA6,TXNDC5,PDIA3,PDIA4
Molecular Function	protein disulfide isomerase activity	GO:0003756	0.0393024	5	P4HB,PDIA6,TXNDC5,PDIA3,PDIA4
Biological Process	immune system process	GO:0002376	3.06362e-21	141	DDX18,LOC100706178,LOC100697746,LOC100699889,RPL22,IFIH1,LOC100691239,LOC100706013,ITK,LOC100705626,CISH,IRAK4,SYK,ALAS1,PIEZO1,VTN,SPPL2A,SNX5,SH2B3,LOC100700682,LOC100701975,LOC100705920,LOC100699099,EPHX2,IL10,LOC100692331,MCM2,TNIP1,YAP1,LOC100692921,SMARCD2,LOC100701239,MELK,LOC100702249,NLRC3,LOC100694531,IRF7,LOC100705007,LOC100701247,UNC93B1,RUNX3,MYB,LOC100691426,LOC106098085,ANO6,LOC100…
Biological Process	immune response	GO:0006955	1.43733e-15	84	LOC100706178,LOC100697746,IFIH1,ITK,IRAK4,VTN,SPPL2A,LOC100700682,LOC100701975,IL10,TNIP1,LOC100701239,LOC100702249,NLRC3,LOC100694531,LOC100705007,UNC93B1,LOC100691426,LOC106098085,LOC100704348,LOC100705827,BTK,IRAK1BP1,LOC100710971,LOC100699713,LOC100708912,LOC100693282,LOC109194176,LOC100710115,LOC102083126,LOC109194160,LOC102081783,LOC100692238,CST7,LOC100696335,TEC,LOC100697370,LOC100703882,…
Biological Process	cell cycle	GO:0007049	2.76816e-15	90	CDT1,KIF20A,CHAF1A,SDCCAG8,NUSAP1,LOC100690370,LOC102075526,HUS1,NCAPD3,TRIP13,HAUS1,NCAPD2,PLK4,RACGAP1,MCM4,SPDL1,CHAF1B,LOC100698501,HAUS5,BUB1B,WEE1,SMC4,RP2,NCAPG,LOC100699756,LOC100698715,LOC100693032,ARHGEF10,BUB1,MCM7,UHRF1,SPC25,CEP152,GADD45B,BRCA1,DSCC1,TICRR,LOC100707881,TTK,KIF11,VPS4B,MCM3,DTL,NDC80,NAGK,ZWILCH,MCM6,MCM2,SKA3,LOC100692568,CDC45,IKBKB,ESCO2,MIS12,ASPM,LOC100710036,SG…
Biological Process	response to external stimulus	GO:0009605	1.86879e-12	111	LOC100705377,LOC100709840,LOC100706333,NUDT1,LOC100697746,E2F8,IFIH1,MCM4,LOC100705046,EMB,ORC1,MAVS,MMP2,LOC100702776,RHO,IRAK4,LOC100706831,CLCF1,EYA4,SQSTM1,E2F7,LOC100700682,HSP90B1,LOC100705920,PROS1,TNIP1,LOC100703819,LOC100708428,LOC100701394,LOC100701239,LOC100702249,LOC100708339,NLRC3,IRF7,PLXND1,ENPP4,ANO6,LOC100704348,LOC100690266,STAT3,CDH23,LOC112841639,LOC100693140,PIK3CG,IRF5,LOC10…
Biological Process	cytokine-mediated signaling pathway	GO:0019221	1.29241e-11	29	IL6ST,IRAK1,LOC100702929,LOC100702221,CSF1R,IL7R,IRF5,LOC102075875,TRAF2,LOC100690617,LOC100707345,LOC100691147,LOC100702935,LOC100710555,NMI,CXCR4,NOD2,LOC102075590,LOC109204161,LOC100708026,EBI3,LOC100702124,LOC100702768,SOCS1,LOC100689812,LOC100699932,LOC100695800,LOC100702660,LOC112843776
Biological Process	response to biotic stimulus	GO:0009607	2.32269e-11	51	LOC100697746,IFIH1,MCM4,LOC100705046,ORC1,MAVS,IRAK4,SQSTM1,LOC100700682,HSP90B1,LOC100705920,LOC100708428,LOC100701239,NLRC3,IRF7,LOC100704348,LOC112841639,IRF5,LOC100698688,LOC109194160,CTSD,LOC100692546,TNFRSF1A,LOC100701281,LOC100702935,NMI,NOD1,TLR5,LOC100696189,LOC100691708,LOC100705483,TLR2,PTPN6,ACOD1,LOC100693633,NOD2,LOC100712402,LOC100696839,LOC100697699,ATF3,LOC100695019,NCF1,DRAM1,LO…
Biological Process	defense response	GO:0006952	3.01888e-11	56	LOC100697746,IFIH1,MAVS,IRAK4,UHRF1,SQSTM1,LOC100700682,HSP90B1,LOC100705920,TNIP1,LOC100703819,LOC100692921,LOC100701239,NLRC3,EPX,LOC100704348,LOC100692589,LOC112841639,IRF5,LOC100693282,SBNO2,LOC109194160,LOC100692546,TNFRSF1A,LOC100701281,LOC100702935,LOC100692318,LOC100697780,MYD88,NMI,NOD1,TLR5,LOC100696189,LOC100705483,TLR2,PTPN6,LOC109204576,ACOD1,LOC100693633,NOD2,LOC100697699,LOC1128416…
Biological Process	cellular response to cytokine stimulus	GO:0071345	3.42389e-11	29	IL6ST,IRAK1,LOC100702929,LOC100702221,CSF1R,IL7R,IRF5,LOC102075875,TRAF2,LOC100690617,LOC100707345,LOC100691147,LOC100702935,LOC100710555,NMI,CXCR4,NOD2,LOC102075590,LOC109204161,LOC100708026,EBI3,LOC100702124,LOC100702768,SOCS1,LOC100689812,LOC100699932,LOC100695800,LOC100702660,LOC112843776
Biological Process	response to cytokine	GO:0034097	3.42389e-11	29	IL6ST,IRAK1,LOC100702929,LOC100702221,CSF1R,IL7R,IRF5,LOC102075875,TRAF2,LOC100690617,LOC100707345,LOC100691147,LOC100702935,LOC100710555,NMI,CXCR4,NOD2,LOC102075590,LOC109204161,LOC100708026,EBI3,LOC100702124,LOC100702768,SOCS1,LOC100689812,LOC100699932,LOC100695800,LOC100702660,LOC112843776
Biological Process	response to external biotic stimulus	GO:0043207	6.08313e-11	50	LOC100697746,IFIH1,MCM4,LOC100705046,ORC1,MAVS,IRAK4,SQSTM1,LOC100700682,HSP90B1,LOC100705920,LOC100708428,LOC100701239,NLRC3,IRF7,LOC100704348,LOC112841639,IRF5,LOC109194160,CTSD,LOC100692546,TNFRSF1A,LOC100701281,LOC100702935,NMI,NOD1,TLR5,LOC100696189,LOC100691708,LOC100705483,TLR2,PTPN6,ACOD1,LOC100693633,NOD2,LOC100712402,LOC100696839,LOC100697699,ATF3,LOC100695019,NCF1,DRAM1,LOC100701533,LO…
Biological Process	response to other organism	GO:0051707	6.08313e-11	50	LOC100697746,IFIH1,MCM4,LOC100705046,ORC1,MAVS,IRAK4,SQSTM1,LOC100700682,HSP90B1,LOC100705920,LOC100708428,LOC100701239,NLRC3,IRF7,LOC100704348,LOC112841639,IRF5,LOC109194160,CTSD,LOC100692546,TNFRSF1A,LOC100701281,LOC100702935,NMI,NOD1,TLR5,LOC100696189,LOC100691708,LOC100705483,TLR2,PTPN6,ACOD1,LOC100693633,NOD2,LOC100712402,LOC100696839,LOC100697699,ATF3,LOC100695019,NCF1,DRAM1,LOC100701533,LO…
Biological Process	cell cycle process	GO:0022402	3.56583e-10	51	CDT1,KIF20A,SDCCAG8,NUSAP1,LOC102075526,HUS1,NCAPD3,HAUS1,NCAPD2,PLK4,RACGAP1,SPDL1,HAUS5,BUB1B,NCAPG,LOC100699756,LOC100693032,ARHGEF10,BUB1,CEP152,DSCC1,TICRR,TTK,DTL,NDC80,NAGK,ZWILCH,LOC100692568,IKBKB,ESCO2,ASPM,LOC100710036,SGO1,KNL1,HAUS4,NCAPH,ANTXR2,LOC100707634,LOC100711112,TPX2,KIF15,CHEK1,MND1,LOC100694276,RHNO1,FBXO5,ESPL1,FBXO43,LOC100693066,CEP55,CDC6
Biological Process	biological process involved in interspecies interaction between organisms	GO:0044419	5.83791e-10	50	LOC100697746,IFIH1,MCM4,LOC100705046,ORC1,MAVS,IRAK4,SQSTM1,LOC100700682,HSP90B1,LOC100705920,LOC100708428,LOC100701239,NLRC3,IRF7,LOC100704348,LOC112841639,IRF5,LOC109194160,CTSD,LOC100692546,TNFRSF1A,LOC100701281,LOC100702935,NMI,NOD1,TLR5,LOC100696189,LOC100691708,LOC100705483,TLR2,PTPN6,ACOD1,LOC100693633,NOD2,LOC100712402,LOC100696839,LOC100697699,ATF3,LOC100695019,NCF1,DRAM1,LOC100701533,LO…
Biological Process	mitotic cell cycle	GO:0000278	2.31066e-09	42	CDT1,KIF20A,NUSAP1,LOC100690370,LOC102075526,NCAPD3,NCAPD2,RACGAP1,SPDL1,CHAF1B,LOC100698501,BUB1B,WEE1,NCAPG,LOC100699756,LOC100693032,ARHGEF10,BUB1,DSCC1,TICRR,TTK,DTL,NDC80,ZWILCH,LOC100692568,ESCO2,MIS12,ASPM,LOC100710036,SGO1,MCM5,CDK1,NCAPH,ANTXR2,LOC100707634,LOC100694808,TPX2,KIF15,CHEK1,PLK1,CEP55,CDC6
Biological Process	response to stimulus	GO:0050896	6.5767e-08	457	GPBAR1,LRRK1,GPX7,LOC100705377,LOC100709606,LOC100702998,LOC100708443,CHAF1A,LOC100709840,LOC100706178,LOC100706333,DOCK8,NUDT1,BMP6,LOC100693249,LOC100697746,LOC100698984,LOC100689876,LOC100698985,LOC109204162,ADAM10,PHIP,INIP,LOC100708065,LOC100708879,E2F8,RHOB,ATF6,ERLEC1,RGL1,HUS1,LOC100691757,NAMPT,LOC100702757,LOC100710620,DEPDC1B,PIF1,IFIH1,RACGAP1,LOC100692416,IL6ST,LOC100705560,LOC100701…
Biological Process	defense response to other organism	GO:0098542	5.64939e-07	36	LOC100697746,IFIH1,MAVS,IRAK4,SQSTM1,LOC100700682,HSP90B1,LOC100701239,NLRC3,LOC100704348,LOC112841639,IRF5,LOC109194160,LOC100692546,TNFRSF1A,LOC100701281,LOC100702935,NMI,NOD1,TLR5,LOC100696189,LOC100705483,TLR2,PTPN6,ACOD1,LOC100693633,NOD2,LOC100697699,LOC100695019,NCF1,DRAM1,LOC102076024,SOCS1,LOC100698871,LOC100691072,PTX3
Biological Process	response to bacterium	GO:0009617	1.56099e-06	25	LOC100697746,LOC100705046,IRAK4,SQSTM1,HSP90B1,LOC100705920,LOC112841639,CTSD,TNFRSF1A,NOD1,TLR5,LOC100696189,LOC100705483,TLR2,ACOD1,NOD2,LOC100712402,LOC100696839,LOC100695019,DRAM1,LOC100701533,LOC100702768,LOC100698871,LOC100691072,MMP9
Biological Process	cellular response to chemical stimulus	GO:0070887	1.58692e-06	78	LOC100709606,PHIP,ATF6,ERLEC1,IL6ST,CEMIP2,CERKL,LOC100689881,LMAN1,LOC100702456,LOC100697360,FGF2,LOC100690945,LOC100700131,SFRP5,NFE2L2,LOC100705920,RIPK1,LOC100707988,RIPK2,YAP1,IRAK1,LOC100707622,CYP1A,LOC100702249,SSR4,GSR,LOC100710656,EPX,LOC100702929,ANO6,LOC100702221,CSF1R,IDS,PIK3CG,IL7R,IRF5,LOC100697412,LOC100710115,LOC100696147,LOC109194160,LOC100705658,LOC102075875,TRAF2,TNFRSF1A,LOC…
Biological Process	inflammatory response	GO:0006954	3.9247e-06	25	LOC100697746,UHRF1,LOC100700682,LOC100705920,TNIP1,LOC100703819,LOC100692921,LOC100692589,LOC100693282,SBNO2,LOC109194160,TNFRSF1A,LOC100692318,MYD88,TLR5,LOC100696189,TLR2,LOC100693633,LOC112841684,LOC109204161,LOC100699119,LOC100689834,LOC102076024,LOC100707443,MMP9
Biological Process	regulation of immune system process	GO:0002682	4.62808e-06	36	LOC100691239,CISH,SPPL2A,LOC100700682,LOC100699099,LOC100692331,TNIP1,IRF7,LOC100705007,UNC93B1,MYB,LOC102081783,LOC100692546,TNFRSF1A,LOC100701281,CD79B,LOC100702935,LOC100702843,INPP5D,MYD88,CD79A,TLR5,LOC100696189,VSIR,KLHL6,TLR2,SPI1,LOC100704899,IRF8,LOC100697699,LOC112841684,LOC109204161,LOC100693084,LOC102076024,SOCS1,MMP9
Biological Process	mitotic cell cycle process	GO:1903047	6.68233e-06	30	KIF20A,NUSAP1,LOC102075526,NCAPD3,NCAPD2,RACGAP1,SPDL1,BUB1B,NCAPG,LOC100699756,LOC100693032,ARHGEF10,BUB1,DSCC1,TICRR,TTK,DTL,NDC80,ZWILCH,LOC100692568,LOC100710036,SGO1,NCAPH,ANTXR2,LOC100707634,TPX2,KIF15,CHEK1,CEP55,CDC6
Biological Process	response to stress	GO:0006950	1.39866e-05	113	GPX7,CHAF1A,NUDT1,LOC100697746,LOC100698984,INIP,ATF6,ERLEC1,HUS1,LOC100702757,PIF1,IFIH1,LOC100692416,LOC100705560,PNKP,CERKL,MAVS,RPA2,FANCD2,HERPUD1,RELT,EME1,IRAK4,CLCF1,EYA4,HSD11B2,UHRF1,SQSTM1,LOC100709933,BRCA1,RPA1,LOC100698785,NFE2L2,LOC100700682,HSP90B1,LOC100705920,PROS1,DTL,FANCC,TNIP1,EDEM1,LOC100703819,FANCB,LOC100708428,LOC100692921,LOC100692337,LOC100701394,LOC100701239,NLRC3,LOC…
Biological Process	cell migration	GO:0016477	3.84136e-05	55	PUM3,NUSAP1,RCC2,LAMA4,CAP1,CEMIP2,LBR,MMP2,SYK,LOC100693032,LOC100690250,PSTPIP2,LOC100691828,LOC100698785,LRP5,LOC100705920,SVEP1,LOC100710447,LOC100693419,PLEKHG5,LOC100702249,EAF2,MYB,ANO6,LOC100696446,CEBPA,LOC100694276,LOC100694653,STAT3,DEF6,PIK3CG,LOC100697412,LOC100710115,LOC100694039,LOC100694156,CBFB,LOC100705658,LOC100695964,TNFRSF1A,LOC100691147,LOC100702843,INPP5D,LOC100697780,LOC10…
Biological Process	cell division	GO:0051301	4.41389e-05	37	KIF20A,NUSAP1,LOC102075526,HAUS1,NCAPD2,RACGAP1,LOC100700755,SPDL1,CCNF,NCAPG,SPC25,KIF11,VPS4B,NDC80,LOC100692568,IKBKB,SKA1,SGO1,KNL1,ANLN,LOC100692470,NCAPH,RBL2,LOC100707634,MIS18A,CCNA2,LOC100694276,LOC100694653,SPC24,FBXO5,CCNB1,FBXO43,CKS1B,LOC100693066,LOC100691064,CEP55,CDC6
Biological Process	cellular response to chemokine	GO:1990869	8.4184e-05	12	LOC100690617,LOC100707345,LOC100691147,CXCR4,LOC102075590,LOC109204161,LOC100708026,LOC100702768,LOC100689812,LOC100699932,LOC100695800,LOC112843776
Biological Process	chemokine-mediated signaling pathway	GO:0070098	8.4184e-05	12	LOC100690617,LOC100707345,LOC100691147,CXCR4,LOC102075590,LOC109204161,LOC100708026,LOC100702768,LOC100689812,LOC100699932,LOC100695800,LOC112843776
Biological Process	response to chemokine	GO:1990868	8.4184e-05	12	LOC100690617,LOC100707345,LOC100691147,CXCR4,LOC102075590,LOC109204161,LOC100708026,LOC100702768,LOC100689812,LOC100699932,LOC100695800,LOC112843776
Biological Process	intracellular signal transduction	GO:0035556	0.000105027	95	LOC100708443,DOCK8,RHOB,RGL1,HUS1,LOC100691757,DEPDC1B,LOC100692416,SPDL1,LOC100698501,LOC100692869,ITK,CERKL,BUB1B,LOC100699619,DEPDC1,LOC100702456,CISH,RELT,LOC100706466,ADCY7,TRADD,LOC100692564,SYK,CDC42SE1,ARHGEF10,DOCK11,LOC100704269,LOC100690250,BUB1,MAP3K15,LOC100698785,TICRR,LOC100693919,PIK3CD,TTK,LOC100712315,RAP2B,DTL,LOC100709375,RIPK1,LOC100698667,JAK1,ZWILCH,TNIP1,RIPK2,PLCB3,RHOBTB…
Biological Process	DNA replication initiation	GO:0006270	0.000124206	9	CDT1,MCM4,MCM7,MCM3,MCM6,MCM2,CDC45,MCM5,CDC6
Biological Process	cell chemotaxis	GO:0060326	0.000159397	16	LOC100705920,LOC100702249,ANO6,PIK3CG,LOC100697412,LOC100710115,LOC100705658,TNFRSF1A,LOC100702843,INPP5D,LOC100697780,LOC100705310,LOC100700187,LOC109194378,LOC100702768,IL-8
Biological Process	cell motility	GO:0048870	0.000214303	56	PUM3,NUSAP1,RCC2,LAMA4,CAP1,CEMIP2,LBR,MMP2,SYK,LOC100693032,LOC100690250,PSTPIP2,LOC100691828,LOC100698785,LRP5,LOC100705920,SVEP1,LOC100710447,LOC100693419,PLEKHG5,LOC100702249,EAF2,MYB,ANO6,LOC100696446,CEBPA,LOC100694276,LOC100694653,STAT3,DEF6,PIK3CG,LOC100697412,LOC100710115,LOC100694039,LOC100694156,CBFB,LOC100705658,LOC100695964,TNFRSF1A,LOC100691147,LOC100702843,INPP5D,LOC100697780,LOC10…
Biological Process	I-kappaB kinase/NF-kappaB signaling	GO:0007249	0.000239451	13	LOC100692869,TRADD,RIPK1,TNIP1,RIPK2,IKBKB,LOC100697176,IRAK1BP1,LOC109194160,LOC100704346,MYD88,REL,NOD2
Biological Process	innate immune response	GO:0045087	0.000249815	24	IFIH1,IRAK4,LOC100700682,LOC100701239,NLRC3,LOC100704348,LOC109194160,LOC100692546,TNFRSF1A,LOC100701281,LOC100702935,NMI,NOD1,TLR5,LOC100696189,TLR2,PTPN6,LOC100693633,NOD2,LOC100697699,LOC102076024,SOCS1,LOC100691072,PTX3
Biological Process	receptor signaling pathway via JAK-STAT	GO:0007259	0.000985977	7	CISH,LOC100692331,STAT3,LOC100702935,LOC100704232,SOCS3,SOCS1
Biological Process	receptor signaling pathway via STAT	GO:0097696	0.000985977	7	CISH,LOC100692331,STAT3,LOC100702935,LOC100704232,SOCS3,SOCS1
Biological Process	leukocyte migration	GO:0050900	0.00101827	15	LOC100705920,ANO6,PIK3CG,LOC100697412,LOC100705658,TNFRSF1A,LOC100702843,INPP5D,LOC100705310,LOC112841684,LOC109204161,LOC100702768,SOCS1,MMP9,IL-8
Biological Process	chromosome segregation	GO:0007059	0.00135733	19	NCAPD3,NCAPD2,SPDL1,BUB1B,NCAPG,BUB1,SPC25,DSCC1,TTK,NDC80,SKA3,ESCO2,SKA1,SGO1,KNL1,NCAPH,TOP2A,LOC100711112,ESPL1
Biological Process	negative regulation of cell cycle process	GO:0010948	0.00145232	13	HUS1,SPDL1,BUB1B,BUB1,TICRR,TTK,DTL,ZWILCH,LOC100710036,CHEK1,RHNO1,FBXO5,FBXO43
Biological Process	response to chemical	GO:0042221	0.00170642	106	LOC100709606,LOC100709840,LOC100697746,PHIP,E2F8,ATF6,ERLEC1,IL6ST,CEMIP2,EMB,CERKL,LOC100689881,LMAN1,MMP2,HERPUD1,LOC100702456,LOC100702776,LOC100697360,FGF2,LOC100690945,GADD45B,LOC100700131,ATP7A,SFRP5,E2F7,NFE2L2,LOC100705920,RIPK1,LOC100707988,EDEM1,RIPK2,YAP1,IRAK1,LOC100707622,LOC100701394,CYP1A,LOC100702249,LOC100708339,SSR4,GSR,LOC100710656,EPX,PLXND1,LOC100702929,ANO6,LOC100702221,CSF1…
Biological Process	locomotion	GO:0040011	0.00208297	53	LOC100709840,LAMA4,E2F8,EMB,MMP2,LOC100702776,SYK,E2F7,LOC100705920,LOC100710447,LOC100693419,LOC100702249,LOC100708339,PLXND1,ANO6,LOC100696446,LOC100690266,LOC100694653,STAT3,PIK3CG,LOC100697412,LOC100710115,LOC100701740,LOC100705658,TNFRSF1A,LOC100690617,LOC100707345,LOC100691147,LOC100702843,INPP5D,LOC100697780,CXCR4,LOC100700996,LOC102083175,LOC109204576,ANXA10,LOC102075590,LOC100706082,LOC1…
Biological Process	DNA-templated DNA replication	GO:0006261	0.00253123	11	CDT1,MCM4,POLE2,MCM7,MCM3,MCM6,MCM2,CDC45,MCM5,GINS4,CDC6
Biological Process	defense response to bacterium	GO:0042742	0.0027718	15	LOC100697746,SQSTM1,HSP90B1,LOC112841639,TNFRSF1A,NOD1,TLR5,LOC100696189,LOC100705483,ACOD1,NOD2,LOC100695019,DRAM1,LOC100698871,LOC100691072
Biological Process	taxis	GO:0042330	0.00301691	45	LOC100709840,E2F8,EMB,MMP2,LOC100702776,E2F7,LOC100705920,LOC100702249,LOC100708339,PLXND1,ANO6,LOC100690266,STAT3,PIK3CG,LOC100697412,LOC100710115,LOC100701740,LOC100705658,TNFRSF1A,LOC100690617,LOC100707345,LOC100691147,LOC100702843,INPP5D,LOC100697780,CXCR4,LOC100700996,LOC102083175,LOC109204576,LOC102075590,LOC100706082,LOC100705310,LOC112841684,LOC109204161,LOC100708026,LOC100700187,LOC10919…
Biological Process	chemotaxis	GO:0006935	0.00301691	45	LOC100709840,E2F8,EMB,MMP2,LOC100702776,E2F7,LOC100705920,LOC100702249,LOC100708339,PLXND1,ANO6,LOC100690266,STAT3,PIK3CG,LOC100697412,LOC100710115,LOC100701740,LOC100705658,TNFRSF1A,LOC100690617,LOC100707345,LOC100691147,LOC100702843,INPP5D,LOC100697780,CXCR4,LOC100700996,LOC102083175,LOC109204576,LOC102075590,LOC100706082,LOC100705310,LOC112841684,LOC109204161,LOC100708026,LOC100700187,LOC10919…
Biological Process	mitotic cell cycle checkpoint signaling	GO:0007093	0.00305901	9	SPDL1,BUB1B,BUB1,TICRR,TTK,DTL,ZWILCH,LOC100710036,CHEK1
Biological Process	DNA replication	GO:0006260	0.00307878	22	CDT1,CHAF1A,LOC100696561,MCM4,ORC1,RPA2,POLE2,MCM7,RPA1,DSCC1,PCNA,TICRR,MCM3,MCM6,MCM2,LOC100694900,CDC45,MCM5,POLE,GINS4,GINS2,CDC6
Biological Process	cell cycle phase transition	GO:0044770	0.00511454	15	LOC102075526,HUS1,SPDL1,BUB1B,LOC100693032,BUB1,TICRR,TTK,DTL,ZWILCH,LOC100692568,LOC100710036,CHEK1,RHNO1,CDC6
Biological Process	cell death	GO:0008219	0.00565888	54	SNX7,LOC100702139,RELA,APIP,CASP7,CERKL,FANCD2,LOC106097998,LOC100699619,TRADD,GSDME,GADD45B,LOC100712109,APAF1,LOC100709661,DAPK2,RIPK1,RIPK2,YAP1,LOC100704168,LOC109194206,MCM5,LOC100697176,NLRC3,CASP9,LOC100706164,LOC106098181,CHEK1,LOC100700867,BCL10,CARD11,DFFA,LOC100698688,LOC102077988,LOC102083126,LOC109194160,XAF1,TRAF2,TNFRSF1A,LOC100708386,LOC100710923,LOC100697255,NOD1,LOC100704232,SOC…
Biological Process	cell cycle checkpoint signaling	GO:0000075	0.00628771	11	HUS1,SPDL1,BUB1B,BUB1,TICRR,TTK,DTL,ZWILCH,LOC100710036,CHEK1,RHNO1
Biological Process	programmed cell death	GO:0012501	0.00640042	53	SNX7,LOC100702139,RELA,APIP,CASP7,CERKL,FANCD2,LOC106097998,LOC100699619,TRADD,GSDME,GADD45B,LOC100712109,APAF1,LOC100709661,DAPK2,RIPK1,RIPK2,YAP1,LOC100704168,LOC109194206,MCM5,LOC100697176,NLRC3,CASP9,LOC100706164,LOC106098181,CHEK1,BCL10,CARD11,DFFA,LOC100698688,LOC102077988,LOC102083126,LOC109194160,XAF1,TRAF2,TNFRSF1A,LOC100708386,LOC100710923,LOC100697255,NOD1,LOC100704232,SOCS3,TNFAIP8L2,…
Biological Process	regulation of leukocyte differentiation	GO:1902105	0.0077247	7	LOC100691239,CISH,IRF7,LOC100705007,MYB,SPI1,IRF8
Biological Process	regulation of cell cycle process	GO:0010564	0.00894638	19	HUS1,SPDL1,BUB1B,LOC100699756,BUB1,TICRR,TTK,DTL,ZWILCH,IKBKB,LOC100710036,LOC100711112,TPX2,KIF15,CHEK1,RHNO1,FBXO5,FBXO43,LOC100693066
Biological Process	negative regulation of cell cycle phase transition	GO:1901988	0.00954456	11	HUS1,SPDL1,BUB1B,BUB1,TICRR,TTK,DTL,ZWILCH,LOC100710036,CHEK1,RHNO1
Biological Process	leukocyte chemotaxis	GO:0030595	0.00954456	11	LOC100705920,ANO6,PIK3CG,LOC100697412,LOC100705658,TNFRSF1A,LOC100702843,INPP5D,LOC100705310,LOC100702768,IL-8
Biological Process	pyridine nucleotide biosynthetic process	GO:0019363	0.0102182	8	NAMPT,NMNAT1,NAPRT,NADK,KMO,HAAO,QPRT,KYNU
Biological Process	nicotinamide nucleotide biosynthetic process	GO:0019359	0.0102182	8	NAMPT,NMNAT1,NAPRT,NADK,KMO,HAAO,QPRT,KYNU
Biological Process	nuclear division	GO:0000280	0.0146929	18	NCAPD3,NCAPD2,SPDL1,BUB1B,NCAPG,LOC100699756,ARHGEF10,BUB1,DSCC1,NDC80,NAGK,SGO1,NCAPH,KIF15,MND1,FBXO5,ESPL1,FBXO43
Biological Process	NAD biosynthetic process	GO:0009435	0.0171421	7	NAMPT,NMNAT1,NAPRT,KMO,HAAO,QPRT,KYNU
Biological Process	cellular response to organic substance	GO:0071310	0.018082	53	PHIP,ATF6,ERLEC1,IL6ST,CEMIP2,LMAN1,LOC100702456,FGF2,LOC100690945,LOC100700131,SFRP5,NFE2L2,RIPK1,LOC100707988,RIPK2,YAP1,IRAK1,LOC100707622,CYP1A,SSR4,LOC100710656,LOC100702929,LOC100702221,CSF1R,IDS,IL7R,IRF5,LOC109194160,LOC102075875,TRAF2,LOC100690617,LOC100707345,LOC100691147,LOC100702935,LOC100710555,NMI,CXCR4,DAB2,NOD2,LOC102075590,LOC100696839,LOC109204161,LOC100708026,EBI3,LOC100702124,…
Biological Process	regulation of myeloid leukocyte differentiation	GO:0002761	0.0237597	5	LOC100691239,LOC100705007,MYB,SPI1,IRF8
Biological Process	organelle fission	GO:0048285	0.024792	19	NCAPD3,NCAPD2,SPDL1,BUB1B,NCAPG,LOC100699756,ARHGEF10,BUB1,DSCC1,PEX11A,NDC80,NAGK,SGO1,NCAPH,KIF15,MND1,FBXO5,ESPL1,FBXO43
Biological Process	cellular response to stimulus	GO:0051716	0.0272521	355	GPBAR1,LRRK1,LOC100705377,LOC100709606,LOC100702998,LOC100708443,CHAF1A,DOCK8,NUDT1,BMP6,LOC100693249,LOC100689876,LOC100698985,LOC109204162,ADAM10,PHIP,INIP,LOC100708065,LOC100708879,RHOB,ATF6,ERLEC1,RGL1,HUS1,LOC100691757,NAMPT,LOC100702757,LOC100710620,DEPDC1B,PIF1,RACGAP1,LOC100692416,IL6ST,LOC100705560,LOC100701534,LOC100693192,SPDL1,PNKP,LOC109194426,CEMIP2,LOC100696814,ITGA11,IQGAP2,LOC100…
Biological Process	positive regulation of biological process	GO:0048518	0.0275246	83	LOC100700960,DCN,E2F8,ATF6,RELA,LOC100703385,LOC100691239,CEMIP2,LOC100696814,LOC106097998,LOC100709643,LOC100701484,LOC100702456,RELT,TRADD,LOC100692564,IRAK4,SYK,CLCF1,LOC100696582,FAM53B,CDC20,SFRP5,E2F7,NFE2L2,LOC100709661,LOC100692331,RIPK1,MAFK,LOC100707988,LOC100703819,RIPK2,LOC100710447,LOC100700298,LOC100707622,ESCO2,LOC100701394,LOC100698057,LOC100697176,CDCA7L,IRF7,LOC100705007,RELL1,C…
Biological Process	negative regulation of cell cycle	GO:0045786	0.0327102	14	HUS1,SPDL1,LOC100698501,BUB1B,BUB1,TICRR,TTK,DTL,ZWILCH,LOC100710036,CHEK1,RHNO1,FBXO5,FBXO43
Biological Process	apoptotic process	GO:0006915	0.0340398	50	SNX7,LOC100702139,RELA,APIP,CASP7,CERKL,FANCD2,LOC106097998,LOC100699619,TRADD,GADD45B,LOC100712109,APAF1,LOC100709661,DAPK2,RIPK2,YAP1,LOC100704168,LOC109194206,MCM5,LOC100697176,NLRC3,CASP9,LOC100706164,LOC106098181,CHEK1,BCL10,CARD11,DFFA,LOC100698688,LOC102083126,LOC109194160,XAF1,TRAF2,TNFRSF1A,LOC100708386,LOC100710923,LOC100697255,NOD1,LOC100704232,SOCS3,TNFAIP8L2,LOC100704899,LOC100707733…
Biological Process	regulation of cell cycle	GO:0051726	0.0356716	31	LOC102075526,HUS1,SPDL1,LOC100698501,BUB1B,LOC100699756,LOC100698715,BUB1,GADD45B,TICRR,LOC100707881,TTK,KIF11,DTL,ZWILCH,LOC100692568,IKBKB,LOC100710036,CDK1,RBL2,LOC100711112,TPX2,KIF15,CHEK1,LOC100700462,RHNO1,FBXO5,FBXO43,LOC100693066,LOC100691064,LOC100699665
Biological Process	regulation of cell death	GO:0010941	0.0372721	39	SNX7,LOC100702139,RELA,CERKL,FANCD2,LOC106097998,LOC100699619,TRADD,GADD45B,LOC100712109,APAF1,LOC100709661,RIPK2,YAP1,LOC100704168,LOC109194206,MCM5,LOC100697176,NLRC3,CASP9,LOC100706164,LOC106098181,LOC100700867,BCL10,CARD11,LOC109194160,TRAF2,LOC100708386,LOC100710923,NOD1,LOC100704232,SOCS3,TNFAIP8L2,LOC100707733,LOC100693633,NOD2,LOC102081300,LOC102078975,LOC100703709
Biological Process	regulation of apoptotic process	GO:0042981	0.0377683	38	SNX7,LOC100702139,RELA,CERKL,FANCD2,LOC106097998,LOC100699619,TRADD,GADD45B,LOC100712109,APAF1,LOC100709661,RIPK2,YAP1,LOC100704168,LOC109194206,MCM5,LOC100697176,NLRC3,CASP9,LOC100706164,LOC106098181,BCL10,CARD11,LOC109194160,TRAF2,LOC100708386,LOC100710923,NOD1,LOC100704232,SOCS3,TNFAIP8L2,LOC100707733,LOC100693633,NOD2,LOC102081300,LOC102078975,LOC100703709
Biological Process	carbohydrate metabolic process	GO:0005975	0.0434027	44	GYS1,HYAL2,LOC100695940,PGM2,LOC100710600,FAM3C,GALK1,UGP2,RENBP,GK5,TALDO1,PGM3,PFKFB3,PPP1R3B,PGM1,HK1,NAGK,EDEM1,LOC102081444,FUCA1,ENOSF1,HEXB,LOC100702682,LOC100692426,TENT5C,HEXA,LOC100694159,PPP1R3C,LOC100708354,LOC100694059,CTBS,NAGA,LOC100701705,TREH,LOC100699578,MAN2B1,LOC100711814,GALK2,PCK2,FUCA2,GLB1,PYGL,GALE,LOC100690935
Biological Process	cellular carbohydrate metabolic process	GO:0044262	0.0452461	17	GYS1,LOC100695940,LOC100710600,FAM3C,GALK1,UGP2,GK5,PFKFB3,PPP1R3B,HK1,NAGK,LOC100702682,LOC100694159,PPP1R3C,TREH,GALK2,PYGL
Biological Process	regulation of programmed cell death	GO:0043067	0.0461237	38	SNX7,LOC100702139,RELA,CERKL,FANCD2,LOC106097998,LOC100699619,TRADD,GADD45B,LOC100712109,APAF1,LOC100709661,RIPK2,YAP1,LOC100704168,LOC109194206,MCM5,LOC100697176,NLRC3,CASP9,LOC100706164,LOC106098181,BCL10,CARD11,LOC109194160,TRAF2,LOC100708386,LOC100710923,NOD1,LOC100704232,SOCS3,TNFAIP8L2,LOC100707733,LOC100693633,NOD2,LOC102081300,LOC102078975,LOC100703709
Biological Process	antigen processing and presentation of endogenous peptide antigen via MHC class I	GO:0019885	0.0491974	4	LOC100701247,LOC100710174,ERAP2,TAPBPL
Biological Process	response to interferon-gamma	GO:0034341	0.0491974	4	LOC100702935,NMI,NOD2,SOCS1
Biological Process	regulation of neutrophil differentiation	GO:0045658	0.0491974	4	LOC100691239,MYB,SPI1,IRF8
Biological Process	cellular response to interferon-gamma	GO:0071346	0.0491974	4	LOC100702935,NMI,NOD2,SOCS1
Biological Process	antigen processing and presentation of peptide antigen	GO:0048002	0.0491974	4	LOC100701247,LOC100710174,ERAP2,TAPBPL
Biological Process	interferon-gamma-mediated signaling pathway	GO:0060333	0.0491974	4	LOC100702935,NMI,NOD2,SOCS1
Biological Process	antigen processing and presentation of endogenous peptide antigen	GO:0002483	0.0491974	4	LOC100701247,LOC100710174,ERAP2,TAPBPL
Biological Process	antigen processing and presentation of peptide antigen via MHC class I	GO:0002474	0.0491974	4	LOC100701247,LOC100710174,ERAP2,TAPBPL
Biological Process	antigen processing and presentation of endogenous antigen	GO:0019883	0.0491974	4	LOC100701247,LOC100710174,ERAP2,TAPBPL
Biological Process	regulation of granulocyte differentiation	GO:0030852	0.0491974	4	LOC100691239,MYB,SPI1,IRF8
Cellular Component	lysosome	GO:0005764	4.53088e-08	28	SLC29A3,TPCN2,FLCN,LOC100702456,FNIP1,SQSTM1,DLGAP5,CPQ,PSAP,LOC100701291,LAMP1,HEXB,GALNS,GNS,HEXA,CLN5,BRI3,GLMP,LOC100693282,NAGA,LOC100694706,LOC100700357,CTSD,NAAA,LOC100697794,CTSC,DRAM1,LOC100707443
Cellular Component	lytic vacuole	GO:0000323	4.53088e-08	28	SLC29A3,TPCN2,FLCN,LOC100702456,FNIP1,SQSTM1,DLGAP5,CPQ,PSAP,LOC100701291,LAMP1,HEXB,GALNS,GNS,HEXA,CLN5,BRI3,GLMP,LOC100693282,NAGA,LOC100694706,LOC100700357,CTSD,NAAA,LOC100697794,CTSC,DRAM1,LOC100707443
Cellular Component	vacuole	GO:0005773	5.27492e-07	30	SLC29A3,TPCN2,FLCN,LOC100702456,FNIP1,SQSTM1,DLGAP5,CPQ,PSAP,LOC100701291,LAMP1,HEXB,GALNS,GNS,HEXA,OPTN,CLN5,BRI3,GLMP,LOC100693282,NAGA,LOC100694706,LOC100700357,CTSD,NAAA,LOC100697794,LOC100698400,CTSC,DRAM1,LOC100707443
Cellular Component	chromosome, centromeric region	GO:0000775	1.14133e-06	18	SPDL1,LOC100711837,NUF2,BUB1,SPC25,NDC80,ZWILCH,SKA3,SUV39H1,MIS12,LOC100710036,SGO1,CENPL,LOC100711112,MIS18A,CENPO,SPC24,CDCA8
Cellular Component	MCM complex	GO:0042555	5.42339e-05	6	MCM4,MCM7,MCM3,MCM6,MCM2,MCM5
Cellular Component	chromosomal region	GO:0098687	8.42923e-05	19	SPDL1,LOC100711837,NUF2,BUB1,SPC25,NDC80,ZWILCH,SKA3,SUV39H1,MIS12,LOC100710036,SGO1,CENPL,LOC100711112,MIS18A,TERF1,CENPO,SPC24,CDCA8
Cellular Component	cytoplasm	GO:0005737	0.000254882	338	WASHC3,SLC29A3,LOC106097937,DBNL,TMEM258,DARS,LOC100702139,KIF20A,TRIQK,DPP3,LOC100708443,PSMB1,P4HB,NUSAP1,PDIA6,ICMT,LOC100698984,LOC100690370,BLMH,WDR91,SEC61B,LOC100704877,SLC26A5,ATF6,LOC100691937,LOC100707016,LOC100712264,ERLEC1,NAMPT,RELA,LOC100710620,LOC100703385,C1QBP,APIP,HAUS1,PLK4,PIF1,IFIH1,NPEPL1,SEC11A,LOC100701534,TXNDC5,LOC100710600,LOC100694535,CASP7,CLIC1,ARPC3,TPCN2,LOC1091944…
Cellular Component	condensed chromosome, centromeric region	GO:0000779	0.00383822	11	SPDL1,NUF2,BUB1,SPC25,NDC80,ZWILCH,SKA3,LOC100710036,LOC100711112,CENPO,SPC24
Cellular Component	kinetochore	GO:0000776	0.00383822	11	SPDL1,NUF2,BUB1,SPC25,NDC80,ZWILCH,SKA3,LOC100710036,LOC100711112,CENPO,SPC24
Cellular Component	condensed chromosome	GO:0000793	0.00516659	14	HUS1,SPDL1,NCAPG,NUF2,BUB1,SPC25,NDC80,ZWILCH,SKA3,LOC100710036,SGO1,LOC100711112,CENPO,SPC24
Cellular Component	chromosome	GO:0005694	0.0288814	41	SMC6,LOC100697387,HUS1,LOC100694541,NCAPD2,MCM4,SPDL1,SMC4,NCAPG,LOC100711837,POLE2,NUF2,BUB1,MCM7,SPC25,BRCA1,DSCC1,MCM3,NDC80,ZWILCH,SKA3,YAP1,SUV39H1,SMARCD2,MIS12,LOC100710036,SGO1,CENPL,NCAPH,POLE,GINS4,LOC100711112,MYB,MIS18A,TERF1,CENPO,SPC24,SMC2,LOC100691541,GINS2,CDCA8
KEGG Pathway	Cytokine-cytokine receptor interaction	KEGG:04060	4.69806e-16	80	BMP6,LOC100697746,LOC109204162,LOC100705710,LOC100702824,IL6ST,RELT,CLCF1,LOC100693032,IL17RE,IL1RAP,IL16,LOC100691527,IL10,LOC100695643,LOC100702249,LOC100708339,LOC102079249,LOC100696716,LOC106098085,LOC100705827,LOC100709201,LOC100703377,LOC100702221,CSF1R,LOC100694653,IFNGR1L,IL7R,LOC100699713,LOC112841661,LOC100693282,LOC100691514,LOC100710115,TNFRSF14,LOC102083126,LOC100702389,LOC100703882,…
KEGG Pathway	Necroptosis	KEGG:04217	1.40792e-12	54	LOC100702139,LOC100697746,LOC100701534,SMPD1,LOC106097998,TRADD,LOC100692564,LOC100690945,SQSTM1,LOC102083160,GLUD1,LOC100712109,LOC100700811,LOC100695572,SPATA2L,LOC100692331,RIPK1,LOC100709564,JAK1,STAT1,LOC100706186,LOC100696988,LOC109194206,LOC100701239,LOC100697176,LOC100694066,LOC100706164,LOC100710999,LOC100707250,LOC100704348,LOC100705827,LOC109202006,RBCK1,STAT3,LOC100693654,IFNGR1L,LOC1…
KEGG Pathway	Lysosome	KEGG:04142	2.45026e-12	55	PPT2,CTSO,CD164,PPT1,HYAL2,GM2A,SMPD1,NAGLU,AGA,CTNS,SGSH,PSAP,LAMP1,LOC100704055,LOC100710956,LOC100695535,HEXB,LOC100690911,LOC100706635,LOC100705570,GALNS,GNS,HEXA,LGMN,AP3B1,NEU1,CLN5,IDS,NAGPA,LOC100709409,NPC2,NAGA,LOC100694706,LOC100700357,CTSD,LOC100699578,LOC100711136,MAN2B1,ACP5,LOC100697794,LOC100694645,LOC100703974,LOC100702144,FUCA2,CD63,TPP1,GLB1,LOC100697104,CTSH,CTSZ,LOC100695758,…
KEGG Pathway	NOD-like receptor signaling pathway	KEGG:04621	1.85866e-11	52	LOC100702139,LOC100700076,LOC100697746,LOC100708879,NAMPT,RELA,LOC100692416,LOC100701534,LOC100692869,MAVS,NEK7,LOC100709643,IRAK4,NFKBIA,RIPK1,LOC100709564,JAK1,STAT1,PLCB3,IKBKB,LOC100690837,LOC109194206,LOC100701239,LOC100697176,LOC100702632,IRF7,ANTXR2,LOC100707250,IKBKE,RBCK1,LOC100707786,IRF9,LOC100693282,LOC109194160,TNFAIP3,TRAF2,LOC100704346,LOC100708386,MYD88,NOD1,LOC100691708,TXNIP,LOC…
KEGG Pathway	C-type lectin receptor signaling pathway	KEGG:04625	7.56269e-10	41	LOC100702139,LOC100697746,RELA,LOC100692416,LOC100701534,LOC100692869,NFATC2,LOC100699786,SYK,NFKBIA,EGR2,LOC100700811,IL10,LOC100709564,STAT1,IKBKB,LOC109194206,LOC100707432,LOC100702632,LOC100696566,LOC100700918,IKBKE,BCL10,LOC100707481,RELB,LOC100693654,LOC100707786,IRF9,LOC100693282,LOC102077990,LOC100708386,LOC100698922,LOC100691708,LOC100704899,LOC100693633,LOC102078975,BCL3,LOC100692277,LO…
KEGG Pathway	Toll-like receptor signaling pathway	KEGG:04620	3.42383e-08	36	LOC100702139,LOC100697746,RELA,LOC100692416,LOC100692869,IRAK4,NFKBIA,RIPK1,LOC100709564,STAT1,IRAK1,IKBKB,LOC109194206,LOC100701239,LOC100702249,LOC100702632,IRF7,IKBKE,LOC100707786,IRF5,LOC100693282,LOC100710115,MAP3K8,LOC100690644,MYD88,LOC100696189,LOC100691708,TIRAP,TLR2,LOC109202766,LOC109194378,LOC102076024,CTSK,LOC100534578,LOC100707443,IL-8
KEGG Pathway	Herpes simplex virus 1 infection	KEGG:05168	3.85173e-07	68	LOC100702139,LOC109196860,LOC100697746,LOC100709252,RELA,IFIH1,LOC100701534,LOC100692869,PDIA3,MAVS,LOC106097998,TRADD,LOC100692564,IRAK4,SYK,LOC109204785,NFKBIA,LOC100701975,LOC100709564,JAK1,STAT1,IRAK1,IKBKB,LOC109194206,LOC100698679,LOC100701239,LOC100697176,IRF7,LOC102079249,LOC100701247,CASP9,LOC100706164,LOC100700918,LOC102077830,IKBKE,LOC100705827,LOC100696572,IFNGR1L,LOC100710971,IRF9,LO…
KEGG Pathway	Apoptosis	KEGG:04210	2.08576e-06	46	LOC100702139,CTSO,LOC100697746,RELA,CASP7,LOC100692869,LOC106097998,TRADD,LOC100700894,LOC100698715,LOC100704269,NFKBIA,LOC102083160,GADD45B,LOC100712109,LOC100709661,ACTB,RIPK1,LOC100706186,IKBKB,LOC100690911,LOC100696988,LOC109194206,LOC100707432,CASP9,LOC100706164,LOC100705827,DFFA,LOC100700462,LOC100707786,LOC102083126,LOC100700357,CTSD,LOC100703882,TRAF2,LOC100703974,LOC100702144,LOC10069170…
KEGG Pathway	RIG-I-like receptor signaling pathway	KEGG:04622	9.03279e-05	23	LOC100702139,LOC100697746,RELA,IFIH1,LOC100692416,LOC100692869,MAVS,TRADD,NFKBIA,LOC100700811,RIPK1,IKBKB,LOC109194206,LOC100702632,IRF7,IKBKE,LOC100693654,TRAF2,LOC100704346,LOC100691708,LOC109194378,LOC100534578,IL-8
KEGG Pathway	Salmonella infection	KEGG:05132	0.000189569	61	LOC100702139,LOC100697746,LOC100690370,LOC100697838,LOC100708879,RELA,LOC100692416,CASP7,LOC100692869,LOC106097998,TRADD,LOC100710463,ARPC2,IRAK4,NFKBIA,HSP90B1,ACTR2,ACTB,RIPK1,LOC100704979,LOC100698667,IRAK1,IKBKB,LOC100690837,LOC100711948,ANXA2,LOC109194206,LOC100696557,LOC100708606,LOC100702632,LOC100707634,LOC100706164,LOC100693620,LOC100700420,PIK3CG,LOC100707786,LOC100703585,LOC100693282,P…
KEGG Pathway	Intestinal immune network for IgA production	KEGG:04672	0.000230001	21	LOC100693032,LOC100701975,LOC100699099,IL10,LOC100707432,LOC100695643,LOC102080461,LOC100694653,LOC100710971,LOC109194176,LOC100692907,LOC100692238,LOC100710185,ITGA4,LOC100691147,CXCR4,TNFSF13B,TNFRSF13B,LOC100697318,LOC100695394,LOC100695800
KEGG Pathway	Cytosolic DNA-sensing pathway	KEGG:04623	0.00149144	17	RELA,LOC100692869,MAVS,LOC109204785,NFKBIA,RIPK1,IKBKB,IRF7,IKBKE,LOC100693282,LOC109194160,LOC100708386,LOC100691708,LOC100693633,LOC100694194,LOC109194378,LOC100707443
KEGG Pathway	Cell cycle	KEGG:04110	0.00173236	36	LOC102075526,LOC100698323,MCM4,LOC100698501,ORC1,SKP2,BUB1B,WEE1,LOC100698715,DBF4,BUB1,GADD45B,CDC20,PCNA,MCM3,MCM6,MCM2,LOC100692568,MAD2L1,CDC45,MCM5,CDK1,LOC100692470,RBL2,E2F2,LOC100707378,LOC100693620,CHEK1,CCNA2,LOC100694653,LOC100700462,LOC100703585,ESPL1,CCNB1,LOC100699665,CDC6
KEGG Pathway	Glycosaminoglycan degradation	KEGG:00531	0.00603103	10	HYAL2,NAGLU,SGSH,HEXB,GALNS,GNS,HEXA,IDS,LOC100699578,GLB1
KEGG Pathway	p53 signaling pathway	KEGG:04115	0.00765121	23	LOC100702139,LOC102075526,LOC100698323,LOC100698501,LOC106097998,LOC100698715,GADD45B,LOC100692568,LOC109194206,CDK1,LOC100692470,CASP9,LOC102082447,LOC100706164,CHEK1,LOC100700462,CCNB1,LOC102083126,LOC102082295,GTSE1,LOC100691064,LOC100695417,TP53I3
KEGG Pathway	Phagosome	KEGG:04145	0.0162498	38	LOC100697838,MRC2,LOC100701975,LAMP1,ACTB,LOC100702695,LOC100690911,LOC100698679,ATP6V0E1,LOC100696572,NCF4,LOC100710971,LOC100696606,LOC100699105,LOC109194176,LOC100695592,LOC100698385,LOC100692238,LOC100703476,LOC100710185,TAP1,STX7,LOC100696765,LOC100703974,LOC102076776,ITGA2,TLR2,LOC100697318,LOC100711071,LOC100709747,LOC100705310,LOC100695758,LOC100698400,LOC100705711,NCF1,LOC100691933,LOC10…
KEGG Pathway	Amino sugar and nucleotide sugar metabolism	KEGG:00520	0.0449768	15	GMPPB,PGM2,LOC100707130,UGP2,RENBP,PGM3,UGDH,NAGK,HEXB,HEXA,LOC100694159,LOC100694059,LOC100696859,LOC100692652,GALE

## Sheet: Up Regulated - SA10-UEL vs Ctrl
COMPARATIVE TRANSCRIPTOME ANALYSIS REVEALS A SEROTYPE-SPECIFIC IMMUNE RESPONSE IN NILE TILAPIA (Oreochromis niloticus) INFECTED WITH Streptococcus agalactiae
Category	Classes	ID	adj.P.Val	Number of Genes	Genes
Molecular Function	G protein-coupled chemoattractant receptor activity	GO:0001637	2.51837e-06	11	LOC100708339,LOC100691147,LOC100707345,LOC100700996,CXCR4,LOC100690617,LOC100708026,LOC100689812,LOC100699932,LOC100702768,LOC100695800
Molecular Function	chemokine receptor activity	GO:0004950	2.51837e-06	11	LOC100708339,LOC100691147,LOC100707345,LOC100700996,CXCR4,LOC100690617,LOC100708026,LOC100689812,LOC100699932,LOC100702768,LOC100695800
Molecular Function	immune receptor activity	GO:0140375	8.82041e-06	14	LOC100702929,LOC100708339,LOC100691147,LOC100707345,LOC100700996,CXCR4,LOC100690617,LOC100708026,LOC100689812,LOC100690534,LOC100699932,LOC100702660,LOC100702768,LOC100695800
Molecular Function	cytokine receptor activity	GO:0004896	2.88339e-05	13	LOC100702929,LOC100708339,LOC100691147,LOC100707345,LOC100700996,CXCR4,LOC100690617,LOC100708026,LOC100689812,LOC100699932,LOC100702660,LOC100702768,LOC100695800
Molecular Function	hydrolase activity	GO:0016787	6.61285e-05	99	LOC100704913,LOC100710113,MMP2,ECE1,LOC100699911,LOC100708354,CPVL,LGMN,TNFAIP3,CTSO,ENTPD1,CTSD,LPIN2,LOC100696988,LOC100710174,LOC100701239,ADA,LOC100697636,RHBDF2,NEU1,LOC100705280,LOC100693789,LOC102077990,LOC100705895,LOC100706405,LOC100691191,LOC100712562,LOC100706289,LOC100693807,CTBS,LOC100702929,PLCG2,DNASE2,NAAA,PRCP,RAB32,MAN2B1,IDS,LOC100701291,PTPRC,ATP13A2,LOC100694059,MYD88,LOC1007…
Molecular Function	peptidase activity	GO:0008233	0.00117799	41	MMP2,ECE1,CPVL,LGMN,TNFAIP3,CTSO,CTSD,LOC100696988,LOC100710174,RHBDF2,LOC100705280,LOC102077990,LOC100705895,LOC100693807,PRCP,LOC100700357,LOC100701648,ESPL1,LOC100705995,LOC102081408,TPP1,SCPEP1,CTSA,ADAM8,LOC100708275,ERAP2,LOC100708386,LOC100695758,MMP19,CTSH,CTSZ,LOC100695417,LOC100691693,LOC100701614,CTSC,ACE2,LOC100711586,LOC100697699,CTSK,LOC100705351,LOC100705883
Molecular Function	hydrolase activity, acting on glycosyl bonds	GO:0016798	0.00146167	15	LOC100708354,LOC100701239,NEU1,CTBS,LOC100702929,MAN2B1,MYD88,TLR5,NAGA,FUCA2,GLB1,LOC100700947,TLR2,HPSE,LOC100702660
Molecular Function	exopeptidase activity	GO:0008238	0.00232978	10	CPVL,LOC100710174,LOC100693807,LOC100701648,TPP1,SCPEP1,CTSA,ERAP2,CTSC,ACE2
Molecular Function	cysteine-type peptidase activity	GO:0008234	0.00306335	17	LGMN,TNFAIP3,CTSO,LOC100696988,LOC100705280,LOC102077990,ESPL1,LOC102081408,LOC100708386,LOC100695758,CTSH,CTSZ,LOC100695417,CTSC,CTSK,LOC100705351,LOC100705883
Molecular Function	serine-type exopeptidase activity	GO:0070008	0.00360535	4	CPVL,TPP1,SCPEP1,CTSA
Molecular Function	NAD+ nucleosidase activity	GO:0003953	0.0070428	7	LOC100701239,LOC100702929,MYD88,TLR5,LOC100700947,TLR2,LOC100702660
Molecular Function	cytokine receptor binding	GO:0005126	0.0137775	13	TRAF2,LOC100694653,LOC100700187,LOC100697780,LOC100698833,LOC100695394,LOC102082760,LOC100699713,LOC100691327,LOC109204854,LOC100534578,IL-8,LOC100707066
Molecular Function	cytokine binding	GO:0019955	0.0174803	5	LOC100706178,CSF1R,LOC100691147,LOC100710555,LOC100699932
Molecular Function	serine-type carboxypeptidase activity	GO:0004185	0.0175933	3	CPVL,SCPEP1,CTSA
Biological Process	immune system process	GO:0002376	5.43653e-20	68	LOC100697412,LOC100701247,LOC100704348,LOC100710174,LOC100701239,SMARCD2,LOC102082242,ANO6,PIK3CG,LOC100702843,CEBPA,IKZF1,LOC100694653,UNC93B1,LOC100695592,CBFB,BTK,LOC109194160,LOC100703194,LOC100696335,LOC100706178,LOC100691708,MYD88,LOC100697370,TEC,TNFRSF1A,LOC100705995,NMI,TLR5,LOC102083319,INPP5D,NOD1,PTPN6,VSIR,LOC102077259,LOC100701975,KLHL6,LOC100704899,NOD2,SPI1,TAPBPL,ERAP2,LOC1006936…
Biological Process	immune response	GO:0006955	6.55572e-15	43	LOC100704348,LOC100701239,UNC93B1,BTK,LOC109194160,LOC100696335,LOC100706178,MYD88,LOC100697370,TEC,TNFRSF1A,NMI,TLR5,NOD1,PTPN6,VSIR,LOC102077259,LOC100701975,KLHL6,LOC100704899,NOD2,SPI1,LOC100693633,LOC100700947,LOC100700187,TLR2,LOC100710185,LOC100697780,LOC102081783,LOC100699119,LOC100698833,LOC100695394,LOC102082760,LOC100699713,LOC100691327,LOC100697699,LOC100695019,LOC109204854,LOC1005345…
Biological Process	response to external stimulus	GO:0009605	1.26366e-14	56	LOC100697412,MMP2,SBNO2,CTSD,IRF5,LOC100704348,LOC100701239,LOC100703819,CDH23,ACOD1,SOCS3,ANO6,PIK3CG,LOC100702843,F5,LOC109194160,LOC100708339,LOC100691708,LOC100691147,TNFRSF1A,LOC100707345,LOC100694645,NMI,TLR5,LOC100712402,INPP5D,NOD1,PTPN6,LOC102083175,NOD2,LOC100700996,LOC100693633,CXCR4,LOC100700947,LOC100700187,TLR2,ATF3,LOC100705310,DRAM1,LOC100697780,NCF1,LOC100690617,LOC100708026,LOC1…
Biological Process	response to biotic stimulus	GO:0009607	1.55119e-10	27	CTSD,IRF5,LOC100704348,LOC100701239,ACOD1,F5,LOC109194160,LOC100698688,LOC100691708,TNFRSF1A,NMI,TLR5,LOC100712402,NOD1,PTPN6,NOD2,LOC100693633,LOC100700947,TLR2,ATF3,DRAM1,NCF1,LOC100697699,LOC100701533,LOC100695019,LOC100698871,LOC100702768
Biological Process	defense response	GO:0006952	2.05281e-10	29	SBNO2,LOC100692589,IRF5,LOC100704348,LOC100701239,LOC100703819,ACOD1,LOC109194160,LOC100692318,MYD88,TNFRSF1A,NMI,TLR5,NOD1,PTPN6,LOC100689834,NOD2,LOC100693633,LOC100700947,TLR2,DRAM1,LOC100697780,NCF1,LOC100699119,LOC100697699,LOC100695019,LOC100698871,IL-8,LOC100707066
Biological Process	cytokine-mediated signaling pathway	GO:0019221	3.24261e-10	17	IRF5,TRAF2,LOC100702929,CSF1R,LOC100691147,LOC100707345,NMI,NOD2,LOC100710555,CXCR4,LOC100690617,LOC100708026,LOC100689812,LOC100699932,LOC100702660,LOC100702768,LOC100695800
Biological Process	response to cytokine	GO:0034097	5.58243e-10	17	IRF5,TRAF2,LOC100702929,CSF1R,LOC100691147,LOC100707345,NMI,NOD2,LOC100710555,CXCR4,LOC100690617,LOC100708026,LOC100689812,LOC100699932,LOC100702660,LOC100702768,LOC100695800
Biological Process	cellular response to cytokine stimulus	GO:0071345	5.58243e-10	17	IRF5,TRAF2,LOC100702929,CSF1R,LOC100691147,LOC100707345,NMI,NOD2,LOC100710555,CXCR4,LOC100690617,LOC100708026,LOC100689812,LOC100699932,LOC100702660,LOC100702768,LOC100695800
Biological Process	response to external biotic stimulus	GO:0043207	8.2847e-10	26	CTSD,IRF5,LOC100704348,LOC100701239,ACOD1,F5,LOC109194160,LOC100691708,TNFRSF1A,NMI,TLR5,LOC100712402,NOD1,PTPN6,NOD2,LOC100693633,LOC100700947,TLR2,ATF3,DRAM1,NCF1,LOC100697699,LOC100701533,LOC100695019,LOC100698871,LOC100702768
Biological Process	response to other organism	GO:0051707	8.2847e-10	26	CTSD,IRF5,LOC100704348,LOC100701239,ACOD1,F5,LOC109194160,LOC100691708,TNFRSF1A,NMI,TLR5,LOC100712402,NOD1,PTPN6,NOD2,LOC100693633,LOC100700947,TLR2,ATF3,DRAM1,NCF1,LOC100697699,LOC100701533,LOC100695019,LOC100698871,LOC100702768
Biological Process	biological process involved in interspecies interaction between organisms	GO:0044419	2.93692e-09	26	CTSD,IRF5,LOC100704348,LOC100701239,ACOD1,F5,LOC109194160,LOC100691708,TNFRSF1A,NMI,TLR5,LOC100712402,NOD1,PTPN6,NOD2,LOC100693633,LOC100700947,TLR2,ATF3,DRAM1,NCF1,LOC100697699,LOC100701533,LOC100695019,LOC100698871,LOC100702768
Biological Process	response to stimulus	GO:0050896	2.59169e-08	165	RAMP2,LOC100697412,PSAP,LOC100704913,MMP2,LOC100707946,LOC100707622,LOC100693419,LGMN,SBNO2,ENTPD1,CTSD,LOC100692589,IRF5,LOC100704232,LOC100704348,ASB16,LOC100701239,LOC100703819,LOC100693200,CDH23,ACOD1,LOC100534483,LOC100700298,MCAM,PPARG,DOCK2,SOCS3,LOC100697385,LOC102082242,ANO6,TRAF2,PIK3CG,LOC100706384,LOC100703512,LOC100702843,NFKB2,LOC100706405,LOC100691191,LOC100694653,F5,UNC93B1,LOC100…
Biological Process	cell chemotaxis	GO:0060326	3.0652e-07	12	LOC100697412,ANO6,PIK3CG,LOC100702843,TNFRSF1A,INPP5D,LOC100700187,LOC100705310,LOC100697780,LOC109204854,LOC100702768,IL-8
Biological Process	cellular response to chemical stimulus	GO:0070887	3.25735e-07	37	LOC100697412,LOC100707622,ENTPD1,IRF5,ANO6,TRAF2,PIK3CG,LOC100702843,LOC100702929,LOC109194160,LOC100703194,IDS,CSF1R,LOC100691147,TNFRSF1A,LOC100707345,NMI,DAB2,INPP5D,NOD2,TGFBI,LOC100710555,CXCR4,LOC100700187,LOC102077341,LOC100705310,LOC100697780,LOC100690617,LOC100708026,AGTRAP,LOC100689812,LOC100699932,LOC109204854,LOC100702660,LOC100702768,IL-8,LOC100695800
Biological Process	locomotion	GO:0040011	6.09327e-07	30	LOC100697412,LAMA2,MMP2,LOC100693419,ANO6,PIK3CG,LOC100702843,LOC100694653,LOC100708339,LOC100691147,TNFRSF1A,LOC100707345,INPP5D,LOC102083175,ANXA10,LOC100700996,CXCR4,LOC100700187,LOC100705310,LOC100697780,LOC100690617,LOC100708026,LOC100691693,LOC100689812,LOC100690534,LOC100699932,LOC109204854,LOC100702768,IL-8,LOC100695800
Biological Process	defense response to other organism	GO:0098542	1.38183e-06	19	IRF5,LOC100704348,LOC100701239,ACOD1,LOC109194160,TNFRSF1A,NMI,TLR5,NOD1,PTPN6,NOD2,LOC100693633,LOC100700947,TLR2,DRAM1,NCF1,LOC100697699,LOC100695019,LOC100698871
Biological Process	taxis	GO:0042330	1.88458e-06	26	LOC100697412,MMP2,ANO6,PIK3CG,LOC100702843,LOC100708339,LOC100691147,TNFRSF1A,LOC100707345,INPP5D,LOC102083175,LOC100700996,CXCR4,LOC100700187,LOC100705310,LOC100697780,LOC100690617,LOC100708026,LOC100691693,LOC100689812,LOC100690534,LOC100699932,LOC109204854,LOC100702768,IL-8,LOC100695800
Biological Process	chemotaxis	GO:0006935	1.88458e-06	26	LOC100697412,MMP2,ANO6,PIK3CG,LOC100702843,LOC100708339,LOC100691147,TNFRSF1A,LOC100707345,INPP5D,LOC102083175,LOC100700996,CXCR4,LOC100700187,LOC100705310,LOC100697780,LOC100690617,LOC100708026,LOC100691693,LOC100689812,LOC100690534,LOC100699932,LOC109204854,LOC100702768,IL-8,LOC100695800
Biological Process	chemokine-mediated signaling pathway	GO:0070098	2.06683e-06	9	LOC100691147,LOC100707345,CXCR4,LOC100690617,LOC100708026,LOC100689812,LOC100699932,LOC100702768,LOC100695800
Biological Process	response to chemokine	GO:1990868	2.06683e-06	9	LOC100691147,LOC100707345,CXCR4,LOC100690617,LOC100708026,LOC100689812,LOC100699932,LOC100702768,LOC100695800
Biological Process	cellular response to chemokine	GO:1990869	2.06683e-06	9	LOC100691147,LOC100707345,CXCR4,LOC100690617,LOC100708026,LOC100689812,LOC100699932,LOC100702768,LOC100695800
Biological Process	response to bacterium	GO:0009617	4.68318e-06	14	CTSD,ACOD1,F5,TNFRSF1A,TLR5,LOC100712402,NOD1,NOD2,TLR2,DRAM1,LOC100701533,LOC100695019,LOC100698871,LOC100702768
Biological Process	inflammatory response	GO:0006954	7.96962e-06	14	SBNO2,LOC100692589,LOC100703819,LOC109194160,LOC100692318,MYD88,TNFRSF1A,TLR5,LOC100689834,LOC100693633,LOC100700947,TLR2,LOC100699119,LOC100707066
Biological Process	leukocyte chemotaxis	GO:0030595	1.55753e-05	9	LOC100697412,ANO6,PIK3CG,LOC100702843,TNFRSF1A,INPP5D,LOC100705310,LOC100702768,IL-8
Biological Process	response to chemical	GO:0042221	0.000104815	46	LOC100697412,MMP2,LOC100707622,ENTPD1,IRF5,ANO6,TRAF2,PIK3CG,LOC100702843,LOC100702929,LOC109194160,LOC100703194,IDS,LOC100708339,CSF1R,LOC100691147,TNFRSF1A,LOC100707345,NMI,DAB2,INPP5D,LOC102083175,NOD2,TGFBI,LOC100700996,LOC100710555,CXCR4,LOC100700187,BCL3,TLR2,LOC102077341,LOC100705310,LOC100697780,LOC100690617,LOC100708026,LOC100691693,AGTRAP,LOC100689812,LOC100690534,LOC100701533,LOC100699…
Biological Process	innate immune response	GO:0045087	0.000290275	13	LOC100704348,LOC100701239,LOC109194160,TNFRSF1A,NMI,TLR5,NOD1,PTPN6,NOD2,LOC100693633,LOC100700947,TLR2,LOC100697699
Biological Process	antigen processing and presentation of peptide antigen via MHC class I	GO:0002474	0.00032489	4	LOC100701247,LOC100710174,TAPBPL,ERAP2
Biological Process	antigen processing and presentation of endogenous antigen	GO:0019883	0.00032489	4	LOC100701247,LOC100710174,TAPBPL,ERAP2
Biological Process	antigen processing and presentation of endogenous peptide antigen via MHC class I	GO:0019885	0.00032489	4	LOC100701247,LOC100710174,TAPBPL,ERAP2
Biological Process	antigen processing and presentation of endogenous peptide antigen	GO:0002483	0.00032489	4	LOC100701247,LOC100710174,TAPBPL,ERAP2
Biological Process	antigen processing and presentation of peptide antigen	GO:0048002	0.00032489	4	LOC100701247,LOC100710174,TAPBPL,ERAP2
Biological Process	leukocyte migration	GO:0050900	0.000729659	9	LOC100697412,ANO6,PIK3CG,LOC100702843,TNFRSF1A,INPP5D,LOC100705310,LOC100702768,IL-8
Biological Process	regulation of immune system process	GO:0002682	0.000803148	16	LOC100702843,UNC93B1,MYD88,TNFRSF1A,TLR5,INPP5D,VSIR,KLHL6,LOC100704899,SPI1,LOC100700947,IRF8,TLR2,LOC102081783,LOC100697699,LOC100693084
Biological Process	myeloid leukocyte migration	GO:0097529	0.00516379	7	LOC100697412,PIK3CG,TNFRSF1A,INPP5D,LOC100705310,LOC100702768,IL-8
Biological Process	cell migration	GO:0016477	0.00660146	22	LOC100697412,LAMA2,MMP2,LOC100693419,ANO6,PIK3CG,LOC100702843,CEBPA,LOC100694653,CBFB,LOC100694156,LOC100691147,TNFRSF1A,INPP5D,LOC100689834,LOC100700187,LOC100705310,LOC100697780,LOC100691693,LOC109204854,LOC100702768,IL-8
Biological Process	cell motility	GO:0048870	0.00682665	23	LOC100697412,LAMA2,MMP2,LOC100693419,ANO6,PIK3CG,LOC100702843,CEBPA,LOC100694653,CBFB,LOC100694156,LOC100691147,TNFRSF1A,INPP5D,ANXA10,LOC100689834,LOC100700187,LOC100705310,LOC100697780,LOC100691693,LOC109204854,LOC100702768,IL-8
Biological Process	anthranilate metabolic process	GO:0043420	0.0126507	3	KMO,HAAO,KYNU
Biological Process	defense response to bacterium	GO:0042742	0.012818	8	ACOD1,TNFRSF1A,TLR5,NOD1,NOD2,DRAM1,LOC100695019,LOC100698871
Biological Process	response to stress	GO:0006950	0.0159465	40	LGMN,SBNO2,LOC100692589,IRF5,LOC100704348,LOC100701239,LOC100703819,ACOD1,LOC100534483,MCAM,SOCS3,ANO6,TRAF2,HSD11B2,LOC109194160,LOC100692318,LOC100694156,MYD88,TNFRSF1A,NMI,TLR5,NOD1,PTPN6,LOC100701681,LOC100689834,NOD2,LOC100693633,LOC100700947,TLR2,LOC102077341,DRAM1,LOC100697780,NCF1,LOC100699119,LOC100691693,LOC100697699,LOC100695019,LOC100698871,IL-8,LOC100707066
Biological Process	signal transduction	GO:0007165	0.0184536	110	RAMP2,PSAP,LOC100704913,LOC100707946,LOC100707622,LOC100693419,IRF5,LOC100704232,LOC100704348,ASB16,LOC100701239,LOC100703819,LOC100693200,LOC100700298,PPARG,DOCK2,SOCS3,LOC100697385,LOC102082242,TRAF2,PIK3CG,LOC100706384,LOC100703512,LOC100702843,NFKB2,LOC100706405,LOC100691191,LOC100694653,UNC93B1,LOC100697641,LOC100702929,BTK,PLCG2,LOC109194160,LOC100691382,IQGAP1,LOC100698688,LOC100693073,LOC…
Biological Process	cellular response to organic substance	GO:0071310	0.0199439	23	LOC100707622,ENTPD1,IRF5,TRAF2,LOC100702929,LOC109194160,IDS,CSF1R,LOC100691147,LOC100707345,NMI,DAB2,NOD2,LOC100710555,CXCR4,LOC100690617,LOC100708026,AGTRAP,LOC100689812,LOC100699932,LOC100702660,LOC100702768,LOC100695800
Biological Process	cellular response to stimulus	GO:0051716	0.039015	121	RAMP2,LOC100697412,PSAP,LOC100704913,LOC100707946,LOC100707622,LOC100693419,LGMN,ENTPD1,IRF5,LOC100704232,LOC100704348,ASB16,LOC100701239,LOC100703819,LOC100693200,LOC100700298,MCAM,PPARG,DOCK2,SOCS3,LOC100697385,LOC102082242,ANO6,TRAF2,PIK3CG,LOC100706384,LOC100703512,LOC100702843,NFKB2,LOC100706405,LOC100691191,LOC100694653,UNC93B1,LOC100697641,LOC100702929,BTK,PLCG2,LOC109194160,LOC100691382,I…
Biological Process	regulation of immune response	GO:0050776	0.0399679	11	UNC93B1,MYD88,TLR5,VSIR,KLHL6,LOC100704899,LOC100700947,TLR2,LOC102081783,LOC100697699,LOC100693084
Biological Process	response to organic substance	GO:0010033	0.0479223	26	LOC100707622,ENTPD1,IRF5,TRAF2,LOC100702929,LOC109194160,IDS,CSF1R,LOC100691147,LOC100707345,NMI,DAB2,NOD2,LOC100710555,CXCR4,BCL3,TLR2,LOC100690617,LOC100708026,AGTRAP,LOC100689812,LOC100701533,LOC100699932,LOC100702660,LOC100702768,LOC100695800
Biological Process	'de novo' NAD biosynthetic process	GO:0034627	0.049628	3	KMO,HAAO,KYNU
Biological Process	'de novo' NAD biosynthetic process from tryptophan	GO:0034354	0.049628	3	KMO,HAAO,KYNU
Biological Process	quinolinate biosynthetic process	GO:0019805	0.049628	3	KMO,HAAO,KYNU
Biological Process	dicarboxylic acid biosynthetic process	GO:0043650	0.049628	3	KMO,HAAO,KYNU
Biological Process	quinolinate metabolic process	GO:0046874	0.049628	3	KMO,HAAO,KYNU
Cellular Component	lysosome	GO:0005764	0.00214203	11	PSAP,BRI3,CTSD,NAAA,LOC100701291,LOC100700357,NAGA,LOC100694706,DRAM1,CTSC,LOC100707066
Cellular Component	lytic vacuole	GO:0000323	0.00214203	11	PSAP,BRI3,CTSD,NAAA,LOC100701291,LOC100700357,NAGA,LOC100694706,DRAM1,CTSC,LOC100707066
Cellular Component	vacuole	GO:0005773	0.00326605	12	PSAP,BRI3,CTSD,NAAA,LOC100701291,LOC100700357,NAGA,LOC100698400,LOC100694706,DRAM1,CTSC,LOC100707066
Cellular Component	integral component of membrane	GO:0016021	0.0388844	181	SCARA3,RAMP2,LOC100699603,MGAT1,LOC100691902,STAB1,SOAT1,SLC25A34,LOC100703802,ECE1,SLCO2B1,LOC100693419,TMC6,LOC100709409,XKR9,BRI3,LOC100701247,ENTPD1,LOC100707949,TRAM1,LOC100691633,SLC37A2,LOC100705478,CDH23,MCAM,SCARF1,ANO6,EML3,RHBDF2,KMO,TAP1,LOC100695222,LOC100707754,LOC100703512,LOC102077990,LOC100703798,LOC100699821,LOC100705895,LOC100708834,LOC100710180,UNC93B1,TNFRSF14,LOC100690432,LO…
KEGG Pathway	Lysosome	KEGG:04142	1.51048e-10	28	PSAP,LGMN,LOC100709409,NAGPA,CTSO,CTSD,NPC2,LOC100711136,NEU1,MAN2B1,IDS,LOC100700357,LOC100694645,NAGA,CD63,FUCA2,TPP1,GLB1,LOC100697104,LOC100698400,LOC100695758,LOC100694706,CTSH,ACP5,CTSZ,CTSK,LOC100700034,LOC100705351
KEGG Pathway	Cytokine-cytokine receptor interaction	KEGG:04060	1.06796e-07	31	LOC102079249,LOC100694653,TNFRSF14,LOC100708339,CSF1R,LOC100691147,LOC100707345,LOC100700123,LOC100707437,LOC100702230,LOC100710555,CXCR4,LOC100700187,LOC100693806,LOC100695394,LOC102082760,LOC100690617,LOC100699713,LOC100708026,LOC112841658,LOC100689812,LOC100690186,LOC100699932,CSF3R,LOC109204854,LOC100702660,LOC100534578,LOC100702768,IL-8,LOC100695800,LOC100707066
KEGG Pathway	NOD-like receptor signaling pathway	KEGG:04621	8.10667e-06	21	TNFAIP3,LOC100702632,IRF9,LOC100701239,TRAF2,LOC109194160,LOC100691708,LOC100704346,MYD88,NOD1,TXNIP,NOD2,LOC100694194,LOC100693633,LOC100708386,LOC102078975,LOC100705310,LOC100705711,LOC100534578,IL-8,LOC100707066
KEGG Pathway	Necroptosis	KEGG:04217	0.000701509	18	TNFAIP3,LOC102082454,LOC100704348,LOC100696988,IRF9,LOC100701239,TRAF2,LOC100708797,LOC109194160,PYGL,LOC100708589,LOC100694194,LOC100693633,LOC100708386,LOC100705711,MLKL,LOC100534578,LOC100707066
KEGG Pathway	C-type lectin receptor signaling pathway	KEGG:04625	0.00370179	14	LOC100707432,RELB,LOC100702632,IRF9,LOC102077990,LOC100691708,LOC100704899,LOC100693633,LOC100708386,LOC102078975,BCL3,LOC100692277,LOC100534578,LOC100707066
KEGG Pathway	Toll-like receptor signaling pathway	KEGG:04620	0.00488523	13	LOC100702632,IRF5,LOC100701239,LOC100691708,MAP3K8,MYD88,TLR2,LOC100690644,CTSK,LOC109204854,LOC100534578,IL-8,LOC100707066
KEGG Pathway	Salmonella infection	KEGG:05132	0.0156801	23	LOC100702632,TRAF2,PIK3CG,LOC100712562,LOC109194160,PTPRC,LOC100691708,LOC100708606,MYD88,LOC100712402,NOD1,LOC100708025,NCKAP1L,LOC100700117,LOC100694194,LOC100693633,LOC100708386,TLR2,LOC100695417,MLKL,LOC100534578,IL-8,LOC100707066
KEGG Pathway	Intestinal immune network for IgA production	KEGG:04672	0.0190719	9	LOC100707432,LOC100694653,LOC100691147,LOC102080461,LOC100701975,CXCR4,LOC100710185,LOC100695394,LOC100695800
KEGG Pathway	Apoptosis	KEGG:04210	0.0242945	16	LOC100707432,CTSO,CTSD,LOC100696988,TRAF2,LOC100691708,LOC100700357,LOC100707437,LOC100695758,CTSH,CTSZ,LOC100695417,LOC109202044,CTSK,LOC100534578,LOC100705351
KEGG Pathway	Phagosome	KEGG:04145	0.042841	16	TAP1,LOC100695592,STX7,LOC100703476,LOC100701975,LOC100711071,LOC100698385,LOC100698400,LOC100695758,TLR2,LOC100710185,LOC100705310,LOC100705711,NCF1,LOC100709747,LOC100705351

## Sheet: Down Regulated - SA8-UEL vs SA1
COMPARATIVE TRANSCRIPTOME ANALYSIS REVEALS A SEROTYPE-SPECIFIC IMMUNE RESPONSE IN NILE TILAPIA (Oreochromis niloticus) INFECTED WITH Streptococcus agalactiae
Category	Classes	ID	adj.P.Val	Number of Genes	Genes
Molecular Function	molecular transducer activity	GO:0060089	1.5115e-12	64	LOC100696603,LOC100708277,LOC100708615,LOC100700541,GPR17,LOC100712082,LOC100690289,GABRG3,LOC100701542,EPHA5,LOC100707068,GRM2,HTR3B,LOC102082380,RXFP1,PTH1R,LOC100696849,NR5A2,RORB,LOC100702425,FGFR2,LOC100709061,LOC100534513,LOC102079696,LOC100711263,LGR5,LOC100695139,LOC100697329,LOC100709700,GHR1,LOC100692942,CHRNA5,LOC100701643,LOC100708195,LOC100692941,LOC100691382,GRIN3B,LOC100695821,PLXN…
Molecular Function	signaling receptor activity	GO:0038023	1.5115e-12	64	LOC100696603,LOC100708277,LOC100708615,LOC100700541,GPR17,LOC100712082,LOC100690289,GABRG3,LOC100701542,EPHA5,LOC100707068,GRM2,HTR3B,LOC102082380,RXFP1,PTH1R,LOC100696849,NR5A2,RORB,LOC100702425,FGFR2,LOC100709061,LOC100534513,LOC102079696,LOC100711263,LGR5,LOC100695139,LOC100697329,LOC100709700,GHR1,LOC100692942,CHRNA5,LOC100701643,LOC100708195,LOC100692941,LOC100691382,GRIN3B,LOC100695821,PLXN…
Molecular Function	transmembrane signaling receptor activity	GO:0004888	5.32136e-12	60	LOC100708277,LOC100708615,LOC100700541,GPR17,LOC100712082,LOC100690289,GABRG3,LOC100701542,EPHA5,LOC100707068,GRM2,HTR3B,LOC102082380,RXFP1,PTH1R,LOC100696849,LOC100702425,FGFR2,LOC100534513,LOC102079696,LOC100711263,LGR5,LOC100695139,LOC100697329,LOC100709700,GHR1,LOC100692942,CHRNA5,LOC100701643,LOC100708195,LOC100692941,LOC100691382,GRIN3B,LOC100695821,PLXNA4,LOC100706931,LOC100710500,LOC10070…
Molecular Function	DNA-binding transcription factor activity, RNA polymerase II-specific	GO:0000981	2.14381e-07	24	DLX1,LOC100696603,DLX2,DLX5,POU4F2,PAX7,BARHL2,LHX2,LOC100712246,LOC100705868,TAL2,EMX2,LOC100706716,POU6F2,GATA3,LOC100693371,NR5A2,RORB,LOC109194259,LHX5,POU3F1,LOC100707272,LHX9,PBX3
Molecular Function	extracellular ligand-gated ion channel activity	GO:0005230	1.41082e-05	13	LOC100708615,GABRG3,HTR3B,LOC100534513,LOC100692942,CHRNA5,GRIN3B,LOC100690133,LOC100697557,LOC100691717,LOC100705513,LOC100694359,LOC100534577
Molecular Function	ligand-gated ion channel activity	GO:0015276	1.90811e-05	15	LOC100708615,GABRG3,HTR3B,LOC100534513,LOC100692942,CHRNA5,GRIN3B,LOC100694690,LOC100709340,LOC100690133,LOC100697557,LOC100691717,LOC100705513,LOC100694359,LOC100534577
Molecular Function	ligand-gated channel activity	GO:0022834	1.90811e-05	15	LOC100708615,GABRG3,HTR3B,LOC100534513,LOC100692942,CHRNA5,GRIN3B,LOC100694690,LOC100709340,LOC100690133,LOC100697557,LOC100691717,LOC100705513,LOC100694359,LOC100534577
Molecular Function	transmembrane transporter activity	GO:0022857	8.19094e-05	42	LOC100701437,LOC100693075,LOC100708615,LOC100699699,SLC13A3,GABRG3,LOC100710487,HTR3B,LOC100703448,LOC100697186,LOC106096419,LOC100699467,LOC100711823,LOC100697313,LOC100699429,CACNA1D,LOC100710201,LOC100534513,LOC100705767,SLC12A1,LOC100699985,SLC17A6,LOC100707278,LOC100692942,LOC100696040,CHRNA5,GRIN3B,LOC100694690,LOC100709340,LOC100690133,LOC100697557,RHAG,LOC100691717,LOC100705513,LOC1006943…
Molecular Function	transporter activity	GO:0005215	0.000106036	43	LOC100701437,LOC100693075,LOC100708615,LOC100699699,SLC13A3,GABRG3,LOC100710487,HTR3B,LOC100703448,LOC100697186,LOC106096419,LOC100699467,LOC100711823,LOC100697313,LOC100702165,LOC100699429,CACNA1D,LOC100710201,LOC100534513,LOC100705767,SLC12A1,LOC100699985,SLC17A6,LOC100707278,LOC100692942,LOC100696040,CHRNA5,GRIN3B,LOC100694690,LOC100709340,LOC100690133,LOC100697557,RHAG,LOC100691717,LOC1007055…
Molecular Function	G protein-coupled receptor activity	GO:0004930	0.00021319	36	LOC100708277,LOC100700541,GPR17,LOC100712082,LOC100690289,LOC100701542,LOC100707068,GRM2,LOC102082380,RXFP1,PTH1R,LOC100696849,LOC100702425,LOC102079696,LOC100711263,LGR5,LOC100695139,LOC100697329,LOC100701643,LOC100708195,LOC100692941,LOC100691382,LOC100710500,LOC100707262,LOC100705941,LOC100707308,HTR2A,NMBR,LOC100701884,LOC100696641,LOC100702950,LOC100712525,DRD3,MTNR1A,LOC100701565,LOC1006927…
Molecular Function	DNA-binding transcription factor activity	GO:0003700	0.000286571	30	DLX1,LOC100696603,DLX2,DLX5,POU4F2,PAX7,FOXN4,BARHL2,LHX2,LOC100712246,LOC100705868,TAL2,EMX2,LOC100706716,POU6F2,LOC100711777,GATA3,LOC100693371,NR5A2,RORB,LOC109194259,LOC100696396,INSM1,TP73,LHX5,POU3F1,LOC100707272,FOXP2,LHX9,PBX3
Molecular Function	gated channel activity	GO:0022836	0.00166058	19	LOC100708615,GABRG3,HTR3B,LOC100703448,CACNA1D,LOC100534513,LOC100692942,LOC100696040,CHRNA5,GRIN3B,LOC100694690,LOC100709340,LOC100690133,LOC100697557,LOC100691717,LOC100705513,LOC100694359,CACNA1G,LOC100534577
Molecular Function	transcription regulator activity	GO:0140110	0.00170242	31	DLX1,LOC100696603,DLX2,DLX5,POU4F2,PAX7,FOXN4,BARHL2,LHX2,LOC100712246,LOC100705868,TAL2,EMX2,LOC100706716,POU6F2,LOC100711777,GATA3,LOC100693371,NR5A2,RORB,LOC109194259,LOC100696396,INSM1,TP73,LHX5,POU3F1,LOC100707272,FOXP2,LHX9,MCIDAS,PBX3
Molecular Function	ion transmembrane transporter activity	GO:0015075	0.00260812	28	LOC100701437,LOC100708615,LOC100699699,GABRG3,HTR3B,LOC100703448,LOC100697313,CACNA1D,LOC100710201,LOC100534513,SLC12A1,LOC100707278,LOC100692942,LOC100696040,CHRNA5,GRIN3B,LOC100694690,LOC100709340,LOC100690133,LOC100697557,RHAG,LOC100691717,LOC100705513,LOC100694359,SLC39A12,CACNA1G,SLC5A5,LOC100534577
Molecular Function	neurotransmitter receptor activity	GO:0030594	0.00297381	9	LOC100708615,LOC102079696,CHRNA5,GRIN3B,LOC100690133,LOC100697557,LOC100691717,LOC100705513,LOC100534577
Molecular Function	ion channel activity	GO:0005216	0.00371134	21	LOC100701437,LOC100708615,GABRG3,HTR3B,LOC100703448,CACNA1D,LOC100534513,LOC100692942,LOC100696040,CHRNA5,GRIN3B,LOC100694690,LOC100709340,LOC100690133,LOC100697557,RHAG,LOC100691717,LOC100705513,LOC100694359,CACNA1G,LOC100534577
Molecular Function	ephrin receptor activity	GO:0005003	0.00391249	5	EPHA5,LOC100709700,EPHA3,LOC100702199,LOC100711975
Molecular Function	transmitter-gated channel activity	GO:0022835	0.00452877	8	LOC100708615,CHRNA5,GRIN3B,LOC100690133,LOC100697557,LOC100691717,LOC100705513,LOC100534577
Molecular Function	transmitter-gated ion channel activity	GO:0022824	0.00452877	8	LOC100708615,CHRNA5,GRIN3B,LOC100690133,LOC100697557,LOC100691717,LOC100705513,LOC100534577
Molecular Function	passive transmembrane transporter activity	GO:0022803	0.00514959	22	LOC100701437,LOC100708615,GABRG3,HTR3B,LOC100703448,LOC100697186,CACNA1D,LOC100534513,LOC100692942,LOC100696040,CHRNA5,GRIN3B,LOC100694690,LOC100709340,LOC100690133,LOC100697557,RHAG,LOC100691717,LOC100705513,LOC100694359,CACNA1G,LOC100534577
Molecular Function	channel activity	GO:0015267	0.00514959	22	LOC100701437,LOC100708615,GABRG3,HTR3B,LOC100703448,LOC100697186,CACNA1D,LOC100534513,LOC100692942,LOC100696040,CHRNA5,GRIN3B,LOC100694690,LOC100709340,LOC100690133,LOC100697557,RHAG,LOC100691717,LOC100705513,LOC100694359,CACNA1G,LOC100534577
Molecular Function	inorganic molecular entity transmembrane transporter activity	GO:0015318	0.00768819	26	LOC100701437,LOC100708615,GABRG3,HTR3B,LOC100703448,LOC100697313,CACNA1D,LOC100710201,LOC100534513,SLC12A1,LOC100692942,LOC100696040,CHRNA5,GRIN3B,LOC100694690,LOC100709340,LOC100690133,LOC100697557,RHAG,LOC100691717,LOC100705513,LOC100694359,SLC39A12,CACNA1G,SLC5A5,LOC100534577
Molecular Function	transmembrane receptor protein tyrosine kinase activity	GO:0004714	0.0422527	7	EPHA5,FGFR2,LOC100709700,LOC100695821,EPHA3,LOC100702199,LOC100711975
Molecular Function	ionotropic glutamate receptor activity	GO:0004970	0.045107	5	GRIN3B,LOC100690133,LOC100697557,LOC100691717,LOC100534577
Molecular Function	glutamate receptor activity	GO:0008066	0.045107	5	GRIN3B,LOC100690133,LOC100697557,LOC100691717,LOC100534577
Biological Process	regulation of cellular process	GO:0050794	3.01769e-06	126	DLX1,LOC100701437,LOC100696603,DLX2,DLX5,NEUROD4,LOC100708277,LOC100698344,LOC100708615,LOC100709614,FGF22,POU4F2,PAX7,SOX14,LOC100700541,WNT3A,CLUL1,GPR17,SOX1,FOXN4,BARHL2,LHX2,LOC100712246,LOC100712082,LOC100705868,LOC100696132,TAL2,IGF1,EMX2,LOC100690289,LOC100701542,LOC100706716,EPHA5,POU6F2,LOC100707068,GRM2,LOC100706093,LOC100710487,LOC102082380,LOC100711777,RXFP1,LOC100703622,PTH1R,GATA3,…
Biological Process	multicellular organismal process	GO:0032501	3.49904e-06	83	DLX1,VWDE,NEUROD4,LOC100698344,LOC100708615,LOC100709614,FGF22,POU4F2,LOC100700541,WNT3A,CLUL1,SOX1,FOXN4,LOC100704356,LOC102081231,LHX2,LOC100712246,LOC100696132,TAL2,IGF1,LOC100696095,EMX2,LOC100690289,LOC100708178,LOC100697245,LOC100706716,LOC102078936,POU6F2,LOC100710487,SATB2,LOC100711777,PTH1R,GATA3,LOC106096419,LOC100693371,ADAMTS18,LOC100696849,LOC100697313,NR5A2,TH,LOC100702425,LOC100696…
Biological Process	cell communication	GO:0007154	3.65092e-06	91	LOC100710151,LOC100701437,LOC100696603,LOC100708277,LOC100698344,LOC100708615,LOC100709614,FGF22,LOC100700541,WNT3A,GPR17,LOC100712082,LOC100696132,IGF1,LOC100696095,LOC100690289,LOC100708178,GABRG3,LOC100701542,EPHA5,LOC100707068,GRM2,LOC100710487,LOC102082380,RXFP1,LOC100703622,PTH1R,GATA3,LOC100696849,LOC100697313,RORB,LOC100702425,FGFR2,LOC100701325,LOC100704388,LOC102079696,OTOF,ENPP2,LOC100…
Biological Process	signaling	GO:0023052	8.98314e-06	89	LOC100710151,LOC100701437,LOC100696603,LOC100708277,LOC100698344,LOC100708615,LOC100709614,FGF22,LOC100700541,WNT3A,GPR17,LOC100712082,LOC100696132,IGF1,LOC100690289,GABRG3,LOC100701542,EPHA5,LOC100707068,GRM2,LOC100710487,LOC102082380,RXFP1,LOC100703622,PTH1R,GATA3,LOC100696849,LOC100697313,RORB,LOC100702425,FGFR2,LOC100701325,LOC100704388,LOC102079696,OTOF,ENPP2,LOC100711263,LGR5,LOC100708027,L…
Biological Process	transmembrane transport	GO:0055085	7.88267e-05	44	LOC100701437,LOC100693075,LOC100708615,LOC100699699,SLC13A3,GABRG3,LOC100710487,HTR3B,LOC100703448,LOC100697186,LOC106096419,LOC100699467,LOC100711823,LOC100697313,LOC100699429,CACNA1D,LOC100710201,LOC100534513,LOC100705767,LOC100709438,SLC12A1,LOC100699985,SLC17A6,LOC100707278,LOC100692942,LOC100696040,CHRNA5,GRIN3B,LOC100694690,LOC100709340,LOC100690133,LOC100697557,RHAG,LOC100706692,LOC1006917…
Biological Process	signal transduction	GO:0007165	0.000302847	82	LOC100701437,LOC100696603,LOC100708277,LOC100698344,LOC100708615,LOC100709614,FGF22,LOC100700541,WNT3A,GPR17,LOC100712082,LOC100696132,IGF1,LOC100690289,LOC100701542,EPHA5,LOC100707068,GRM2,LOC100710487,LOC102082380,RXFP1,LOC100703622,PTH1R,GATA3,LOC100696849,RORB,LOC100702425,FGFR2,LOC100701325,LOC100704388,LOC102079696,ENPP2,LOC100711263,LGR5,LOC100708027,LOC100695139,LOC100697329,LOC100709700,…
Biological Process	biological regulation	GO:0065007	0.000318815	138	DLX1,LOC100701437,LOC100696603,DLX2,DLX5,NEUROD4,LOC100708277,LOC100698344,LOC100708615,LOC100709614,FGF22,POU4F2,PAX7,SOX14,LOC100700541,WNT3A,CLUL1,GPR17,SOX1,FOXN4,BARHL2,LHX2,LOC100712246,LOC100712082,LOC100705868,LOC100696132,TAL2,IGF1,EMX2,LOC100690289,DHRS3,LOC100701542,LOC100697245,LOC100706716,EPHA5,POU6F2,DIO2,LOC100707068,GRM2,LOC100706093,LOC100710487,LOC100699110,LOC102082380,LOC1007…
Biological Process	regulation of biological process	GO:0050789	0.000474196	129	DLX1,LOC100701437,LOC100696603,DLX2,DLX5,NEUROD4,LOC100708277,LOC100698344,LOC100708615,LOC100709614,FGF22,POU4F2,PAX7,SOX14,LOC100700541,WNT3A,CLUL1,GPR17,SOX1,FOXN4,BARHL2,LHX2,LOC100712246,LOC100712082,LOC100705868,LOC100696132,TAL2,IGF1,EMX2,LOC100690289,LOC100701542,LOC100706716,EPHA5,POU6F2,LOC100707068,GRM2,LOC100706093,LOC100710487,LOC100699110,LOC102082380,LOC100711777,RXFP1,LOC100703622…
Biological Process	G protein-coupled receptor signaling pathway	GO:0007186	0.000516671	40	LOC100701437,LOC100708277,LOC100700541,GPR17,LOC100712082,LOC100696132,LOC100690289,LOC100701542,LOC100707068,GRM2,LOC102082380,RXFP1,PTH1R,LOC100696849,LOC100702425,LOC102079696,LOC100711263,LGR5,LOC100708027,LOC100695139,LOC100697329,LOC100701643,LOC100708195,LOC100692941,LOC100691382,LOC100710500,LOC100707262,LOC100705941,LOC100707308,HTR2A,NMBR,LOC100701884,LOC100696641,LOC100702950,LOC100712…
Biological Process	nervous system development	GO:0007399	0.000525361	35	NEUROD4,LOC100709614,FGF22,POU4F2,WNT3A,SOX1,LHX2,TAL2,EMX2,LOC100708178,LOC100711777,GATA3,TH,INSM1,ENPP2,LOC100702995,LHX5,POU3F1,LOC100707272,LOC100695821,PLXNA4,LOC100699687,LOC100703109,TCF7L2,LOC100695575,ROBO4,USP28,LHX9,LOC100712525,LOC100700554,VWC2,SLITRK6,TENM3,NRN1L,VWC2L
Biological Process	ion transport	GO:0006811	0.000554366	35	LOC100701437,LOC100708615,LOC100699699,SLC13A3,GABRG3,HTR3B,LOC100703448,LOC100699467,LOC100711823,LOC100697313,CACHD1,CACNA1D,LOC100534513,SLC12A1,LOC100707278,LOC100692942,LOC100696040,ATP1B4,CHRNA5,GRIN3B,LOC100694690,LOC100709340,LOC100690133,LOC100697557,RHAG,LOC100706692,LOC100691717,LOC100705513,LOC100694359,SLC39A12,CACNA1G,SLC5A5,LOC100697562,LOC100692133,LOC100534577
Biological Process	multicellular organism development	GO:0007275	0.000613642	66	DLX1,VWDE,NEUROD4,LOC100698344,LOC100709614,FGF22,POU4F2,WNT3A,CLUL1,SOX1,FOXN4,LOC102081231,LHX2,LOC100712246,TAL2,IGF1,LOC100696095,EMX2,LOC100708178,LOC100697245,LOC100706716,POU6F2,LOC100710487,SATB2,LOC100711777,PTH1R,GATA3,LOC100693371,ADAMTS18,LOC100697313,NR5A2,TH,LOC100696396,INSM1,ENPP2,LOC100702995,TP73,LHX5,EGFL6,LOC100704480,LOC100693678,POU3F1,LOC100707272,LOC100695821,PLXNA4,FOXP2,…
Biological Process	central nervous system development	GO:0007417	0.00126915	20	NEUROD4,LOC100709614,FGF22,POU4F2,WNT3A,LHX2,TAL2,EMX2,LOC100708178,GATA3,TH,INSM1,ENPP2,LHX5,POU3F1,LOC100707272,TCF7L2,USP28,LHX9,VWC2
Biological Process	anatomical structure development	GO:0048856	0.00140563	75	DLX1,VWDE,NEUROD4,LOC100698344,MATN3,LOC100709614,FGF22,POU4F2,PAX7,WNT3A,CLUL1,SOX1,FOXN4,LOC100704356,LOC102081231,LHX2,LOC100712246,LOC100705868,TAL2,IGF1,LOC100696095,EMX2,LOC100690390,LOC100708178,LOC100697245,LOC100706716,LOC102078936,POU6F2,LOC100710487,SATB2,LOC100711777,PTH1R,GATA3,LOC100693371,ADAMTS18,LOC100697313,NR5A2,TH,LOC100696396,INSM1,ENPP2,LOC100702995,TP73,LHX5,LMO3,EGFL6,LOC1…
Biological Process	positive regulation of cell adhesion	GO:0045785	0.00318141	3	GATA3,EGFL6,ROBO4
Biological Process	cell surface receptor signaling pathway	GO:0007166	0.00390839	33	LOC100701437,LOC100698344,LOC100708615,LOC100709614,FGF22,WNT3A,LOC100712082,EPHA5,LOC100710487,PTH1R,GATA3,FGFR2,LOC100709700,GHR1,EGFL6,CHRNA5,LOC100692941,GRIN3B,LOC100695821,PLXNA4,LOC100706931,LOC100690133,EPHA3,TCF7L2,LOC100697557,LOC100691717,LOC100695575,LOC100705513,LOC100702199,LOC100702950,SMOC2,LOC100711975,LOC100534577
Biological Process	developmental process	GO:0032502	0.00452884	75	DLX1,VWDE,NEUROD4,LOC100698344,MATN3,LOC100709614,FGF22,POU4F2,PAX7,WNT3A,CLUL1,SOX1,FOXN4,LOC100704356,LOC102081231,LHX2,LOC100712246,LOC100705868,TAL2,IGF1,LOC100696095,EMX2,LOC100690390,LOC100708178,LOC100697245,LOC100706716,LOC102078936,POU6F2,LOC100710487,SATB2,LOC100711777,PTH1R,GATA3,LOC100693371,ADAMTS18,LOC100697313,NR5A2,TH,LOC100696396,INSM1,ENPP2,LOC100702995,TP73,LHX5,LMO3,EGFL6,LOC1…
Biological Process	cellular response to stimulus	GO:0051716	0.0204585	84	LOC100701437,LOC100696603,LOC100708277,LOC100698344,LOC100708615,LOC100709614,FGF22,LOC100700541,WNT3A,GPR17,LOC100712082,LOC100696132,IGF1,LOC100690289,LOC100701542,EPHA5,LOC100707068,GRM2,LOC100710487,LOC102082380,RXFP1,LOC100703622,PTH1R,GATA3,LOC100696849,RORB,LOC100702425,FGFR2,LOC100701325,LOC100704388,LOC102079696,ENPP2,LOC100711263,LGR5,LOC100708027,LOC100695139,LOC100697329,LOC100709700,…
Biological Process	ion transmembrane transport	GO:0034220	0.0260372	26	LOC100701437,LOC100708615,LOC100699699,GABRG3,HTR3B,LOC100703448,LOC100711823,LOC100697313,CACNA1D,LOC100534513,SLC12A1,LOC100692942,LOC100696040,CHRNA5,GRIN3B,LOC100694690,LOC100709340,LOC100690133,LOC100697557,RHAG,LOC100706692,LOC100691717,LOC100705513,LOC100694359,CACNA1G,LOC100534577
Biological Process	forebrain development	GO:0030900	0.0278029	8	NEUROD4,WNT3A,LHX2,LOC100708178,LHX5,TCF7L2,LHX9,VWC2
Biological Process	anterograde trans-synaptic signaling	GO:0098916	0.0450759	10	LOC100710151,LOC100708615,LOC100697313,LOC102079696,OTOF,CHRNA5,LOC100708195,LOC100705941,LOC100705513,NLGN1
Biological Process	trans-synaptic signaling	GO:0099537	0.0450759	10	LOC100710151,LOC100708615,LOC100697313,LOC102079696,OTOF,CHRNA5,LOC100708195,LOC100705941,LOC100705513,NLGN1
Biological Process	chemical synaptic transmission	GO:0007268	0.0450759	10	LOC100710151,LOC100708615,LOC100697313,LOC102079696,OTOF,CHRNA5,LOC100708195,LOC100705941,LOC100705513,NLGN1
Cellular Component	plasma membrane	GO:0005886	1.32546e-09	70	LOC100708615,LOC100712082,GABRG3,EPHA5,LOC100707068,GRM2,HTR3B,RXFP1,PTH1R,LOC100699467,LOC100696849,LOC100697313,FGFR2,CACNA1D,LOC100710201,LOC100534513,LOC102079696,CLTRN,SLC12A1,LOC100689962,LOC100711263,LOC106096539,LGR5,LOC100695139,LOC100709700,GHR1,PCDH8,LOC100707278,LOC100692942,LOC100696040,ATP1B4,LOC100693678,CHRNA5,LOC100701643,LOC100708195,LOC100692941,GRIN3B,PLXNA4,GJD2,LOC100706931,…
Cellular Component	synapse	GO:0045202	2.49344e-09	26	LOC100705504,LOC100708615,GABRG3,HTR3B,LOC100697313,LOC100700019,LOC100534513,LOC102079696,OTOF,LOC100692942,CHRNA5,LOC100708195,GRIN3B,LOC100690133,LOC100705941,LOC100697557,HTR2A,LOC100691717,LOC100705513,LOC100694359,VWC2,LOC100697675,VWC2L,NLGN1,OLFM3,LOC100534577
Cellular Component	cell periphery	GO:0071944	4.27486e-09	72	LOC100708615,LOC100712082,GABRG3,LOC102078936,EPHA5,LOC100707068,GRM2,HTR3B,RXFP1,PTH1R,LOC100699467,LOC100696849,LOC100697313,FGFR2,CACNA1D,LOC100710201,LOC100534513,LOC102079696,CLTRN,SLC12A1,LOC100689962,LOC100711263,LOC106096539,LGR5,LOC100695139,LOC100709700,GHR1,PCDH8,LOC100707278,LOC100692942,LOC100696040,ATP1B4,LOC100693678,CHRNA5,LOC100701643,LOC100708195,LOC100692941,GRIN3B,PLXNA4,GJD2,…
Cellular Component	integral component of membrane	GO:0016021	7.63805e-08	155	LOC100534396,DGAT2,LOC100711364,LOC100701437,LOC100693075,LOC100705504,LOC100708277,LOC100708615,LOC100700541,GPR17,LOC100701807,LOC100712082,LOC100706613,LOC100693012,LOC100696095,LOC100690289,LOC100699699,LOC100708178,SLC13A3,GABRG3,LOC100701542,HAPLN4,LOC102078936,EPHA5,LOC100709839,LOC100707068,GRM2,LOC100710487,HTR3B,LOC102082380,RXFP1,LOC100703448,LOC100697186,PTH1R,LOC100709163,LOC10609641…
Cellular Component	intrinsic component of membrane	GO:0031224	1.22076e-07	155	LOC100534396,DGAT2,LOC100711364,LOC100701437,LOC100693075,LOC100705504,LOC100708277,LOC100708615,LOC100700541,GPR17,LOC100701807,LOC100712082,LOC100706613,LOC100693012,LOC100696095,LOC100690289,LOC100699699,LOC100708178,SLC13A3,GABRG3,LOC100701542,HAPLN4,LOC102078936,EPHA5,LOC100709839,LOC100707068,GRM2,LOC100710487,HTR3B,LOC102082380,RXFP1,LOC100703448,LOC100697186,PTH1R,LOC100709163,LOC10609641…
Cellular Component	cell junction	GO:0030054	1.54989e-05	29	LOC100705504,LOC100708615,GABRG3,HTR3B,LOC100697313,LOC100700019,LOC100534513,LOC102079696,OTOF,LOC100692942,CHRNA5,LOC100708195,GRIN3B,GJD2,LOC100690133,LOC100705941,LOC100697557,HTR2A,LOC100691717,LOC100705513,LOC100694359,VWC2,LOC100697675,LOC100701985,VWC2L,NLGN1,OLFM3,LOC100534577,LOC100702300
Cellular Component	postsynaptic membrane	GO:0045211	1.9496e-05	13	LOC100708615,GABRG3,HTR3B,LOC100534513,LOC100692942,CHRNA5,GRIN3B,LOC100690133,LOC100697557,LOC100691717,LOC100705513,LOC100694359,LOC100534577
Cellular Component	synaptic membrane	GO:0097060	2.41187e-05	13	LOC100708615,GABRG3,HTR3B,LOC100534513,LOC100692942,CHRNA5,GRIN3B,LOC100690133,LOC100697557,LOC100691717,LOC100705513,LOC100694359,LOC100534577
Cellular Component	postsynapse	GO:0098794	0.000289519	13	LOC100708615,GABRG3,HTR3B,LOC100534513,LOC100692942,CHRNA5,GRIN3B,LOC100690133,LOC100697557,LOC100691717,LOC100705513,LOC100694359,LOC100534577
Cellular Component	plasma membrane region	GO:0098590	0.00701427	15	LOC100708615,GABRG3,HTR3B,LOC100534513,LOC100692942,LOC100693678,CHRNA5,GRIN3B,LOC100690133,LOC100697557,HTR2A,LOC100691717,LOC100705513,LOC100694359,LOC100534577
Cellular Component	membrane	GO:0016020	0.00749522	161	LOC100534396,DGAT2,LOC100711364,LOC100701437,LOC100693075,LOC100705504,LOC100708277,LOC100708615,LOC100700541,GPR17,LOC100701807,LOC100712082,LOC100706613,LOC100693012,LOC100696095,LOC100690289,LOC100699699,LOC100708178,SLC13A3,GABRG3,LOC100701542,HAPLN4,LOC102078936,EPHA5,LOC100709839,LOC100707068,GRM2,LOC100710487,HTR3B,LOC102082380,RXFP1,LOC100703448,LOC100697186,PTH1R,LOC100709163,LOC10609641…
KEGG Pathway	Neuroactive ligand-receptor interaction	KEGG:04080	1.10217e-15	38	LOC100710151,LOC100708615,LOC100712082,IAPP,GABRG3,LOC100707068,GRM2,RXFP1,PTH1R,LOC100696849,LOC100534513,LOC102079696,LOC100711263,LOC100695139,LOC100697329,GHR1,LOC100692942,LOC100701643,LOC100708195,LOC100692941,GRIN3B,LOC100710500,LOC100690133,LOC100705941,LOC100707308,LOC100697557,HTR2A,LOC100691717,LOC100705513,NMBR,LOC100701884,LOC100694359,LOC100712525,DRD3,MTNR1A,LOC100534577,LOC1007015…
KEGG Pathway	Metabolism of xenobiotics by cytochrome P450	KEGG:00980	0.0392616	5	LOC100711364,LOC100694465,LOC100695035,GSTA,LOC109194248

## Sheet: Up Regulated - SA8-UEL vs SA10-
COMPARATIVE TRANSCRIPTOME ANALYSIS REVEALS A SEROTYPE-SPECIFIC IMMUNE RESPONSE IN NILE TILAPIA (Oreochromis niloticus) INFECTED WITH Streptococcus agalactiae
Category	Classes	ID	adj.P.Val	Number of Genes	Genes
Molecular Function	immune receptor activity	GO:0140375	1.42979e-06	16	LOC100691147,LOC100702221,LOC100700996,LOC112841661,LOC100708026,LOC102075875,LOC102075590,LOC100690266,LOC100690534,LOC100699932,IL17RB,LOC100689812,LOC100702660,LOC112843776,EBI3,LOC100702124
Molecular Function	cytokine receptor activity	GO:0004896	2.97289e-05	14	LOC100691147,LOC100702221,LOC100700996,LOC112841661,LOC100708026,LOC102075875,LOC102075590,LOC100699932,IL17RB,LOC100689812,LOC100702660,LOC112843776,EBI3,LOC100702124
Molecular Function	hydrolase activity, acting on glycosyl bonds	GO:0016798	0.0110807	15	LOC100701705,MAN2B1,LOC100699578,LOC100708354,FUCA2,HEXA,MYD88,LOC100700947,TLR5,GLB1,LOC102075875,HPSE,LOC100702389,LOC100702660,LOC102076024
Molecular Function	cytokine receptor binding	GO:0005126	0.0199701	14	TRAF2,LOC100691327,LOC102082760,LOC109194378,LOC100534578,LOC100695394,TNFSF13B,LOC100707443,LOC109202766,LOC100700187,LOC109202765,IL-8,LOC100698762,LOC100699978
Molecular Function	NAD+ nucleosidase activity	GO:0003953	0.0199817	7	MYD88,LOC100700947,TLR5,LOC102075875,LOC100702389,LOC100702660,LOC102076024
Molecular Function	catalytic activity	GO:0003824	0.0252867	230	LOC100704269,LOC109200705,RNF19B,LOC100692564,GALNS,PLK1,CNDP2,HK1,GK5,LOC100706045,DPH2,LOC100708296,LOC100705077,LOC100711950,LPIN2,IKBKE,LOC100712562,LOC100694645,DNASE2,UGP2,GSS,LOC100698670,LOC100701705,LOC102077990,RBCK1,MARS,MAN2B1,LOC100706186,STK26,SOAT1,LOC100693436,DCK,CTSA,NAAA,LOC100697090,GRK6,IPPK,ERAP2,LOC100693919,LOC100699578,LOC100702646,LOC100698007,ADAM8,LOC100708354,LOC10070…
Biological Process	response to external stimulus	GO:0009605	7.11043e-11	56	EMB,LOC100691147,LOC100694645,NOD1,IRF5,LOC100702776,LOC100700996,PLXND1,NMI,SBNO2,SQSTM1,LOC100708428,LOC100697412,STAT3,LOC100700947,TLR5,LOC100701394,LOC100701533,LOC102083175,LOC100693633,LOC100698871,LOC100708026,LOC100705310,LOC100691693,LOC100701740,CTSD,LOC100702843,LOC102075590,LOC100690266,LOC100702935,LOC109194378,NOD2,LOC100691708,CTSK,PTPN6,LOC100693140,LOC100690534,ATF3,NCF1,DRAM1,L…
Biological Process	cytokine-mediated signaling pathway	GO:0019221	7.92181e-09	17	LOC100691147,IRF5,LOC100702221,NMI,LOC100708026,LOC102075875,TRAF2,LOC102075590,LOC100702935,NOD2,LOC100699932,LOC100689812,LOC100702660,SOCS1,LOC112843776,EBI3,LOC100702124
Biological Process	response to other organism	GO:0051707	1.2112e-08	27	NOD1,IRF5,NMI,SQSTM1,LOC100708428,LOC100700947,TLR5,LOC100701533,LOC100693633,LOC100698871,CTSD,LOC100702935,NOD2,LOC100691708,PTPN6,ATF3,NCF1,DRAM1,LOC100712402,ACOD1,SOCS1,LOC102076024,LOC100696839,LOC100705483,PTX3,MMP9,LOC100691072
Biological Process	response to external biotic stimulus	GO:0043207	1.2112e-08	27	NOD1,IRF5,NMI,SQSTM1,LOC100708428,LOC100700947,TLR5,LOC100701533,LOC100693633,LOC100698871,CTSD,LOC100702935,NOD2,LOC100691708,PTPN6,ATF3,NCF1,DRAM1,LOC100712402,ACOD1,SOCS1,LOC102076024,LOC100696839,LOC100705483,PTX3,MMP9,LOC100691072
Biological Process	cellular response to cytokine stimulus	GO:0071345	1.34957e-08	17	LOC100691147,IRF5,LOC100702221,NMI,LOC100708026,LOC102075875,TRAF2,LOC102075590,LOC100702935,NOD2,LOC100699932,LOC100689812,LOC100702660,SOCS1,LOC112843776,EBI3,LOC100702124
Biological Process	response to cytokine	GO:0034097	1.34957e-08	17	LOC100691147,IRF5,LOC100702221,NMI,LOC100708026,LOC102075875,TRAF2,LOC102075590,LOC100702935,NOD2,LOC100699932,LOC100689812,LOC100702660,SOCS1,LOC112843776,EBI3,LOC100702124
Biological Process	response to biotic stimulus	GO:0009607	1.5744e-08	27	NOD1,IRF5,NMI,SQSTM1,LOC100708428,LOC100700947,TLR5,LOC100701533,LOC100693633,LOC100698871,CTSD,LOC100702935,NOD2,LOC100691708,PTPN6,ATF3,NCF1,DRAM1,LOC100712402,ACOD1,SOCS1,LOC102076024,LOC100696839,LOC100705483,PTX3,MMP9,LOC100691072
Biological Process	biological process involved in interspecies interaction between organisms	GO:0044419	4.3325e-08	27	NOD1,IRF5,NMI,SQSTM1,LOC100708428,LOC100700947,TLR5,LOC100701533,LOC100693633,LOC100698871,CTSD,LOC100702935,NOD2,LOC100691708,PTPN6,ATF3,NCF1,DRAM1,LOC100712402,ACOD1,SOCS1,LOC102076024,LOC100696839,LOC100705483,PTX3,MMP9,LOC100691072
Biological Process	immune system process	GO:0002376	1.13982e-07	54	NOD1,CBFB,ERAP2,KLHL6,NMI,ALAS1,LOC100691541,LOC102083319,SPI1,VSIR,LOC100697412,MYD88,LOC100700947,TLR5,LOC100691426,IRF8,LOC100693633,LOC100704899,LOC100705310,LOC100691327,TAPBPL,LOC102082760,LOC100705995,LOC100702843,LOC100703194,TFEC,LOC100702935,LOC109194378,NOD2,LOC100697270,LOC102083126,LOC100691708,PTPN6,LOC100534578,LOC100699119,LOC100695394,CSF3R,TNFSF13B,LOC100710971,LOC100692238,LOC1…
Biological Process	defense response	GO:0006952	6.61149e-07	27	NOD1,IRF5,NMI,SBNO2,SQSTM1,LOC100692318,MYD88,LOC100700947,TLR5,LOC100693633,LOC100698871,LOC100702935,NOD2,PTPN6,LOC100699119,NCF1,DRAM1,LOC100707443,IL-8,ACOD1,SOCS1,LOC102076024,LOC100689834,LOC100705483,PTX3,MMP9,LOC100691072
Biological Process	immune response	GO:0006955	8.84251e-07	35	NOD1,KLHL6,NMI,SPI1,VSIR,MYD88,LOC100700947,TLR5,LOC100691426,LOC100693633,LOC100704899,LOC100691327,LOC102082760,LOC100702935,LOC109194378,NOD2,LOC102083126,PTPN6,LOC100534578,LOC100699119,LOC100695394,TNFSF13B,LOC100710971,LOC100692238,LOC100707443,LOC109202766,LOC100700187,LOC109202765,IL-8,SOCS1,LOC102076024,LOC100698762,PTX3,LOC100699978,LOC100691072
Biological Process	defense response to other organism	GO:0098542	3.50739e-05	19	NOD1,IRF5,NMI,SQSTM1,LOC100700947,TLR5,LOC100693633,LOC100698871,LOC100702935,NOD2,PTPN6,NCF1,DRAM1,ACOD1,SOCS1,LOC102076024,LOC100705483,PTX3,LOC100691072
Biological Process	response to bacterium	GO:0009617	5.93007e-05	14	NOD1,SQSTM1,TLR5,LOC100701533,LOC100698871,CTSD,NOD2,DRAM1,LOC100712402,ACOD1,LOC100696839,LOC100705483,MMP9,LOC100691072
Biological Process	interferon-gamma-mediated signaling pathway	GO:0060333	0.000805188	4	NMI,LOC100702935,NOD2,SOCS1
Biological Process	cellular response to interferon-gamma	GO:0071346	0.000805188	4	NMI,LOC100702935,NOD2,SOCS1
Biological Process	response to interferon-gamma	GO:0034341	0.000805188	4	NMI,LOC100702935,NOD2,SOCS1
Biological Process	receptor signaling pathway via JAK-STAT	GO:0007259	0.00283784	5	STAT3,LOC100702935,SOCS3,LOC100704232,SOCS1
Biological Process	receptor signaling pathway via STAT	GO:0097696	0.00283784	5	STAT3,LOC100702935,SOCS3,LOC100704232,SOCS1
Biological Process	taxis	GO:0042330	0.00466766	23	EMB,LOC100691147,LOC100702776,LOC100700996,PLXND1,LOC100697412,STAT3,LOC102083175,LOC100708026,LOC100705310,LOC100691693,LOC100701740,LOC100702843,LOC102075590,LOC100690266,LOC109194378,LOC100690534,LOC100699932,LOC100700187,LOC100689812,LOC109202765,IL-8,LOC112843776
Biological Process	chemotaxis	GO:0006935	0.00466766	23	EMB,LOC100691147,LOC100702776,LOC100700996,PLXND1,LOC100697412,STAT3,LOC102083175,LOC100708026,LOC100705310,LOC100691693,LOC100701740,LOC100702843,LOC102075590,LOC100690266,LOC109194378,LOC100690534,LOC100699932,LOC100700187,LOC100689812,LOC109202765,IL-8,LOC112843776
Biological Process	defense response to bacterium	GO:0042742	0.00738171	9	NOD1,SQSTM1,TLR5,LOC100698871,NOD2,DRAM1,ACOD1,LOC100705483,LOC100691072
Biological Process	hexose metabolic process	GO:0019318	0.0150226	10	HK1,MAN2B1,FUCA2,LOC100694159,PFKFB3,PGM1,GALK2,GALE,PCK2,LOC100690935
Biological Process	innate immune response	GO:0045087	0.0155041	12	NOD1,NMI,LOC100700947,TLR5,LOC100693633,LOC100702935,NOD2,PTPN6,SOCS1,LOC102076024,PTX3,LOC100691072
Biological Process	locomotion	GO:0040011	0.0181174	25	EMB,LOC100691147,LOC100702776,LOC100700996,PLXND1,LOC100697412,STAT3,LOC102083175,LOC100708026,LOC100705310,LOC100691693,LOC100701740,LOC100702843,LOC102075590,LOC100690266,LOC109194378,ANXA10,LOC100690534,LOC100699932,LOC100700187,LOC100689812,LOC109202765,IL-8,SOCS1,LOC112843776
Biological Process	inflammatory response	GO:0006954	0.0250505	11	SBNO2,LOC100692318,MYD88,LOC100700947,TLR5,LOC100693633,LOC100699119,LOC100707443,LOC102076024,LOC100689834,MMP9
Biological Process	cellular response to chemical stimulus	GO:0070887	0.027227	31	LOC100691147,IRF5,LOC100702221,NMI,TGFBI,LOC100710656,LOC100697412,LOC100696147,DAB2,LOC100708026,LOC100705310,LOC102075875,TRAF2,LOC100702843,LOC102075590,LOC100703194,LOC100702935,LOC109194378,NOD2,LOC100699932,LOC100700187,LOC100689812,LOC109202765,IL-8,AGTRAP,LOC100702660,SOCS1,LOC100696839,LOC112843776,EBI3,LOC100702124
Biological Process	monosaccharide metabolic process	GO:0005996	0.0305629	10	HK1,MAN2B1,FUCA2,LOC100694159,PFKFB3,PGM1,GALK2,GALE,PCK2,LOC100690935
Biological Process	response to chemical	GO:0042221	0.04681	45	EMB,LOC100691147,IRF5,LOC100702776,LOC100702221,LOC100700996,PLXND1,LOC100696572,NMI,TGFBI,LOC100710656,LOC100697412,STAT3,LOC100701394,LOC100696147,LOC100701533,LOC102083175,DAB2,LOC100708026,LOC100705310,LOC100691693,LOC100701740,LOC102075875,TRAF2,LOC100702843,LOC102075590,LOC100690266,LOC100703194,LOC100702935,LOC109194378,NOD2,LOC100690534,LOC100699932,BCL3,LOC100700187,LOC100689812,LOC10920…
Biological Process	chemokine-mediated signaling pathway	GO:0070098	0.0496389	6	LOC100691147,LOC100708026,LOC102075590,LOC100699932,LOC100689812,LOC112843776
Biological Process	response to chemokine	GO:1990868	0.0496389	6	LOC100691147,LOC100708026,LOC102075590,LOC100699932,LOC100689812,LOC112843776
Biological Process	cellular response to chemokine	GO:1990869	0.0496389	6	LOC100691147,LOC100708026,LOC102075590,LOC100699932,LOC100689812,LOC112843776
Cellular Component	vacuole	GO:0005773	0.00096172	14	CLN5,GALNS,BRI3,OPTN,NAAA,CTSC,SQSTM1,GLMP,HEXA,CTSD,LOC100697794,DRAM1,LOC100707443,LOC100698400
Cellular Component	lytic vacuole	GO:0000323	0.00240027	12	CLN5,GALNS,BRI3,NAAA,CTSC,SQSTM1,GLMP,HEXA,CTSD,LOC100697794,DRAM1,LOC100707443
Cellular Component	lysosome	GO:0005764	0.00240027	12	CLN5,GALNS,BRI3,NAAA,CTSC,SQSTM1,GLMP,HEXA,CTSD,LOC100697794,DRAM1,LOC100707443
KEGG Pathway	Cytokine-cytokine receptor interaction	KEGG:04060	8.05455e-10	40	LOC100691147,LOC100691527,LOC100690186,LOC100702221,LOC100693806,LOC112841661,LOC100707437,LOC100700123,IFNGR1L,LOC100708026,LOC102075875,LOC102077946,LOC102082760,LOC102075590,LOC109194378,LOC102083126,LOC100534578,GDF5,LOC100695394,CSF3R,LOC100709201,TNFSF13B,LOC100699932,LOC100707443,LOC100710188,LOC100702389,LOC109202766,LOC100700187,IL17RB,LOC100689812,LOC100702230,LOC109202765,IL-8,LOC11284…
KEGG Pathway	Necroptosis	KEGG:04217	1.08666e-06	26	STAT1,LOC100692564,LOC100695572,SPATA2L,RBCK1,TRADD,LOC100706186,IRF9,LOC100708797,LOC102082454,LOC100693654,SQSTM1,LOC100709564,LOC100707250,STAT3,LOC100693633,IFNGR1L,TRAF2,TNFAIP3,LOC102083126,LOC100694194,LOC100534578,LOC100705711,LOC100692258,LOC100707443,PYGL
KEGG Pathway	Lysosome	KEGG:04142	1.05762e-05	25	CLN5,GALNS,LOC100694645,MAN2B1,NAGPA,LOC100699578,AP3B1,NPC2,LOC100695535,FUCA2,LOC100709409,LOC100700034,LOC100705351,TPP1,HEXA,LOC100697104,LOC100711136,CD63,GLB1,CTSD,LOC100697794,LOC100695758,CTSK,LOC100698400,LOC100703974
KEGG Pathway	NOD-like receptor signaling pathway	KEGG:04621	1.62472e-05	24	STAT1,IKBKE,RBCK1,NOD1,IRF9,LOC100704346,LOC100709564,LOC100707250,TXNIP,MYD88,LOC100690837,LOC100693633,LOC100705310,TRAF2,TNFAIP3,NOD2,LOC100694194,LOC100691708,LOC100534578,LOC100705711,LOC100692805,LOC102078975,LOC100707443,IL-8
KEGG Pathway	C-type lectin receptor signaling pathway	KEGG:04625	0.000465403	18	STAT1,IKBKE,LOC102077990,IRF9,RELB,LOC100698922,LOC100693654,LOC100709564,LOC100707481,LOC100693633,LOC100704899,LOC100691708,LOC100534578,LOC102078975,LOC100707443,BCL3,LOC100692277,LOC100691737
KEGG Pathway	Herpes simplex virus 1 infection	KEGG:05168	0.00583872	29	STAT1,LOC100692564,LOC109194461,IKBKE,TRADD,IRF9,LOC100696572,CASP9,LOC100709564,LOC109199366,MYD88,IFNGR1L,TAP1,TRAF2,LOC102076776,LOC102082760,LOC102083126,LOC100691708,LOC100534578,LOC100699105,LOC102078975,LOC100710971,LOC100692238,LOC100707443,SOCS3,LOC100704232,LOC100695417,LOC102077830,LOC100696765
KEGG Pathway	Toll-like receptor signaling pathway	KEGG:04620	0.0234748	14	STAT1,IKBKE,IRF5,LOC100709564,MYD88,LOC109194378,LOC100691708,CTSK,LOC100534578,LOC100707443,LOC109202766,LOC109202765,IL-8,LOC102076024
